# Supplementary material for: Islands Within Islands: Bacterial Phylogenetic Structure and Consortia in Hawaiian Lava Caves and Fumaroles
Source: Front Microbiol. 2022 Jul 21;13:934708. doi: 10.3389/fmicb.2022.934708 (PMC9349362; doi:10.3389/fmicb.2022.934708)
Supplement: Supplementary file 1 [file Table_1.XLSX]

## Sheet: Sheet 1
Table 1
#SampleID	Date of collection	Cave	Cave-age	Cave type	Sample type	Location within cave	Temperature (℃)	Avg. Rainfall surface	Elevation (m)	DNA extraction method	Sequencing Lab	Description
1054-005	04-2006	Big-Ell	100-years	Geothermal cave - inflation bubble	Hanging mat	Cave wall (some light)	26	175	1084	Qiagen DNeasy PowerSoil DNA Kit	Los Alamos National Laboratory	Big Ell cave mat hanging layer (Bell_6)
1054-007	04-2006	Big-Ell	100-years	Geothermal cave - inflation bubble	Microbial-mat	Entrance (light)	26	175	1084	Qiagen DNeasy PowerSoil DNA Kit	Los Alamos National Laboratory	Big Ell enterance purple 4/11/2006 (Bell_5)
1054-008	04-2006	Big-Ell	100-years	Geothermal cave - inflation bubble	Microbial-mat	Interior floor (some light)	26	175	1084	Qiagen DNeasy PowerSoil DNA Kit	Los Alamos National Laboratory	Big Ell Purple/green mat RNA later 4/10/2006 (Bell_2)
1054-009	04-2006	Big-Mouth	100-years	Geothermal cave - inflation bubble	Microbial-mat	Interior floor (some light)	34	175	1092	Qiagen DNeasy PowerSoil DNA Kit	Los Alamos National Laboratory	Big Mouth, Green mat near interior floor 4/10/2006 (BM_1)
1054-010	04-2006	Big-Mouth	100-years	Geothermal cave - inflation bubble	Microbial-mat	Interior floor (some light)	34	175	1092	Qiagen DNeasy PowerSoil DNA Kit	Los Alamos National Laboratory	Big Mouth, Green mat near interior floor 4/10/2006 (BM_1_2)
1054-011	05-2017	Kaumana	130-years	lava-tube	Biofilm/ooze	Cave wall (deep -no light)	25	308.2	272	Qiagen DNeasy PowerSoil DNA Kit	Los Alamos National Laboratory	Kamana Cave 6 (Kam_6)
1054-015	05-2017	Kaumana	130-years	lava-tube	Biofilm/ooze	Cave wall (deep -no light)	25	308.2	272	Qiagen DNeasy PowerSoil DNA Kit	Los Alamos National Laboratory	Kamana cave, deeper in cave, white 6/3/2017 (Kam_2)
1054-017	05-2017	Kaumana	130-years	lava-tube	Biofilm/ooze	Cave wall (deep -no light)	25	308.2	272	Qiagen DNeasy PowerSoil DNA Kit	Los Alamos National Laboratory	Kamana Cave, gold biofilm (Kam_4)
1054-018	05-2017	Kaumana	130-years	lava-tube	Biofilm/ooze	Near entrance (low light levels)	25	308.2	272	Qiagen DNeasy PowerSoil DNA Kit	Los Alamos National Laboratory	Kamana Cave, tan biofilm (Kam_7)
1054-019	05-2017	Pahoa	500-years	lava-tube	Biofilm/ooze	Near entrance (low light levels)	20	212.2	200	Qiagen DNeasy PowerSoil DNA Kit	Los Alamos National Laboratory	Pahoa (UK_2)
1054-020	05-2017	Kaumana	130-years	lava-tube	Biofilm/ooze	Entrance (light)	25	308.2	272	Qiagen DNeasy PowerSoil DNA Kit	Los Alamos National Laboratory	Kaumana_8_enterance (Kam_8_1)
1054-177	12-2017	Kula-Kai	820-years	lava-tube	Moon-Milk	~ 1.5 m off floor, cave wall in dark zone	20	64.5	415	Qiagen DNeasy PowerSoil DNA Kit + 50 µl of DIFCO powdered skim milk	Los Alamos National Laboratory	KK171218-02
1054-178	12-2017	Kula-Kai	820-years	lava-tube	Coralloid	Dark zone, deep within cave	20	64.5	415	Qiagen DNeasy PowerSoil DNA Kit + 50 µl of DIFCO powdered skim milk	Los Alamos National Laboratory	KK171218-05
1054-180	01-2018	Kula-Kai	820-years	lava-tube	Spheroid	Cave ceiling, dark zone	20	64.5	415	Qiagen DNeasy PowerSoil DNA Kit + 50 µl of DIFCO powdered skim milk	Los Alamos National Laboratory	KK180112-03
1054-181	12-2017	Maelstrom	820-years	lava-tube	Spheroid	Dark zone, deep within cave	20	64.7	285	Qiagen DNeasy PowerSoil DNA Kit + 50 µl of DIFCO powdered skim milk	Los Alamos National Laboratory	MAL171220-02
1054-184	12-2017	Maelstrom	820-years	lava-tube	Coralloid	dark zone much farther into cave	20	64.7	285	Qiagen DNeasy PowerSoil DNA Kit + 50 µl of DIFCO powdered skim milk	Los Alamos National Laboratory	MAL171220-13
1054-185	12-2017	Maelstrom	820-years	lava-tube	Microbial-mat	dark zone much farther into cave	20	64.7	285	Qiagen DNeasy PowerSoil DNA Kit + 50 µl of DIFCO powdered skim milk	Los Alamos National Laboratory	MAL171220-17
1054-186	12-2017	Maelstrom	820-years	lava-tube	Mineral-Crust	deep into cave (no light)	20	64.7	285	Qiagen DNeasy PowerSoil DNA Kit + 50 µl of DIFCO powdered skim milk	Los Alamos National Laboratory	MAL171220-22
1054-187	12-2017	Maelstrom	820-years	lava-tube	Biofilm/ooze	deep into cave (no light)	20	64.7	285	Qiagen DNeasy PowerSoil DNA Kit + 50 µl of DIFCO powdered skim milk	Los Alamos National Laboratory	MAL171220-26
1054-188	12-2017	Maelstrom	820-years	lava-tube	Biofilm/ooze	deep into cave (no light)	20	64.7	285	Qiagen DNeasy PowerSoil DNA Kit + 50 µl of DIFCO powdered skim milk	Los Alamos National Laboratory	MAL171220-28
1054-191	01-2019	Maelstrom	820-years	lava-tube	Microbial-mat	dark zone, deep into cave, from wall	20	64.7	285	Qiagen DNeasy PowerSoil DNA Kit + 50 µl of DIFCO powdered skim milk	Los Alamos National Laboratory	MAL190101-03
1054-192	01-2019	Maelstrom	820-years	lava-tube	Moon-Milk	dark zone, deep into cave, from wall	20	64.7	285	Qiagen DNeasy PowerSoil DNA Kit + 50 µl of DIFCO powdered skim milk	Los Alamos National Laboratory	MAL190107-01
1054-194	12-2017	Tapa	820-years	lava-tube	Moon-Milk	Cave, Dark zone	20	68	325	Qiagen DNeasy PowerSoil DNA Kit + 50 µl of DIFCO powdered skim milk	Los Alamos National Laboratory	TAPA171219-02
1054-195	12-2017	Tapa	820-years	lava-tube	Moon-Milk	Cave, Dark zone	20	68	325	Qiagen DNeasy PowerSoil DNA Kit + 50 µl of DIFCO powdered skim milk	Los Alamos National Laboratory	TAPA171219-05
1054-196	12-2017	Tapa	820-years	lava-tube	Mineral-Crust	Cave, Dark zone	20	68	325	Qiagen DNeasy PowerSoil DNA Kit + 50 µl of DIFCO powdered skim milk	Los Alamos National Laboratory	TAPA171219-10
1054-198	01-2018	Tapa	820-years	lava-tube	Microbial-mat	Cave wall, dark zone	20	68	325	Qiagen DNeasy PowerSoil DNA Kit + 50 µl of DIFCO powdered skim milk	Los Alamos National Laboratory	TAPA180102-05
1054-199	01-2019	Tapa	820-years	lava-tube	Biofilm/ooze	dark zone, deep into cave, from wall	20	68	325	Qiagen DNeasy PowerSoil DNA Kit + 50 µl of DIFCO powdered skim milk	Los Alamos National Laboratory	TAPA190107-01
1054-200	01-2019	Tapa	820-years	lava-tube	Coralloid	dark zone, deep into cave, from wall	20	68	325	Qiagen DNeasy PowerSoil DNA Kit + 50 µl of DIFCO powdered skim milk	Los Alamos National Laboratory	TAPA190107-03
1054-201	12-2017	Kula-Kai	820-years	lava-tube	Biofilm/ooze	Cave wall, dark zone	20	64.5	415	Qiagen DNeasy PowerSoil DNA Kit + 50 µl of DIFCO powdered skim milk	Los Alamos National Laboratory	KK171218-10 Ooze
1054-202	12-2017	Kula-Kai	820-years	lava-tube	Microbial-mat	Cave wall, dark zone	20	64.5	415	Qiagen DNeasy PowerSoil DNA Kit + 50 µl of DIFCO powdered skim milk	Los Alamos National Laboratory	KK171218-15 White Microbial Mat
1054-203	12-2017	Kula-Kai	820-years	lava-tube	Mineral-Crust	Cave wall, dark zone	20	64.5	415	Qiagen DNeasy PowerSoil DNA Kit + 50 µl of DIFCO powdered skim milk	Los Alamos National Laboratory	KK171218-17 Yellow Mineral Crust
1054-204	12-2017	Maelstrom	820-years	lava-tube	Coralloid	dark zone, deep into cave	20	64.7	285	Qiagen DNeasy PowerSoil DNA Kit + 50 µl of DIFCO powdered skim milk	Los Alamos National Laboratory	MAL171220-15 Coralloid
1054-206	12-2017	Maelstrom	820-years	lava-tube	Blue-green-mineral	deep into cave (no light)	20	64.7	285	Qiagen DNeasy PowerSoil DNA Kit + 50 µl of DIFCO powdered skim milk	Los Alamos National Laboratory	MAL171220-24 Blue-green Mineral
1054-207	08-2019	Kazumura	500-years	lava-tube	Biofilm/ooze	yellow/orange slime between 1st and 2nd of 3 tubes (no light)	20	258	106	Qiagen DNeasy PowerSoil DNA Kit	Los Alamos National Laboratory	10A
1054-211	08-2019	Kazumura	500-years	lava-tube	Biofilm/ooze	4th fall pool (yellow mineral) (no light)	20	258	106	Qiagen DNeasy PowerSoil DNA Kit	Los Alamos National Laboratory	5C
1054-213	08-2019	Kazumura	500-years	lava-tube	Biofilm/ooze	hydrophobic biofilms on cave wall (no light)	20	258	106	Qiagen DNeasy PowerSoil DNA Kit	Los Alamos National Laboratory	11C
1054-214	08-2019	Kazumura	500-years	lava-tube	Biofilm/ooze	cave wall entrance (some light)	20	258	106	Qiagen DNeasy PowerSoil DNA Kit	Los Alamos National Laboratory	1F
1054-215	08-2019	Pahoa-Steam-Vents	65-400-years	Fumarole	Snottites	Ceiling of small steam cave (some light)	55	202	312	Qiagen DNeasy PowerSoil DNA Kit	Los Alamos National Laboratory	S18; snottites under ceiling inside a small steam cave
1054-216	08-2019	Pahoa-Steam-Vents	65-400-years	Fumarole	Hard microbial-mat	Surface of steam vents (sunlight exposed)	35	202	312	Qiagen DNeasy PowerSoil DNA Kit	Los Alamos National Laboratory	S29; hard microbial mats with plant-like features near a group of steam vents
1054-217	08-2019	Pahoa-Steam-Vents	65-400-years	Fumarole	Hard microbial-mat	Surface of steam vents (full sunlight)	35	202	312	Qiagen DNeasy PowerSoil DNA Kit	Los Alamos National Laboratory	S30; hard microbial mats with plant-like features near a group of steam vents
1054-218	08-2019	Pahoa-Steam-Vents	65-400-years	Fumarole	Hard microbial-mat	Surface of steam vents (full sunlight)	35	202	312	Qiagen DNeasy PowerSoil DNA Kit	Los Alamos National Laboratory	S31; hard microbial mats with plant-like features near a group of steam vents
1054-219	08-2019	Pahoa-Steam-Vents	65-400-years	Fumarole	Tofu-like mat	Surface of steam vents (shaded)	45	202	312	Qiagen DNeasy PowerSoil DNA Kit	Los Alamos National Laboratory	S34; tofu-like microbial mats near shaded regions of a group of steam vents
856-024	05-2017	Pahoa	500-years	lava-tube	Biofilm/ooze	Near entrance (low light levels)	20	212.2	200	Qiagen DNeasy PowerSoil DNA Kit	Los Alamos National Laboratory	Pahoa_Cave_P7-2
856-027	05-2017	Pahoa	500-years	lava-tube	Biofilm/ooze	Near entrance (low light levels)	20	212.2	200	Qiagen DNeasy PowerSoil DNA Kit	Los Alamos National Laboratory	Pahoa_Cave_P6-2
856-029	05-2017	Pahoa	500-years	lava-tube	Biofilm/ooze	~ 1.5 miles inside cave (no light)	20	212.2	200	Qiagen DNeasy PowerSoil DNA Kit	Los Alamos National Laboratory	Pahoa_Cave_P1
Ahu-2-A	04-2006	Ahu-Too	100-years	Geothermal cave - inflation bubble	Mineral-crust	Cave wall (some light)	25	175	1084	Qiagen DNeasy PowerSoil DNA Kit	UH Advanced Studies in Genomics, Proteomics and Bioinformatics (ASGPB)	Ahu_2_A
Ahu-2-B	04-2006	Ahu-Too	100-years	Geothermal cave - inflation bubble	Mineral-crust	Cave wall (some light)	25	175	1084	Qiagen DNeasy PowerSoil DNA Kit	UH Advanced Studies in Genomics, Proteomics and Bioinformatics (ASGPB)	Ahu_2_B
BM	04-2006	Big-Mouth	100-years	Geothermal cave - inflation bubble	Mineral-crust	Cave wall (some light)	34	175	1084	Qiagen DNeasy PowerSoil DNA Kit	UH Advanced Studies in Genomics, Proteomics and Bioinformatics (ASGPB)	BM
Kam-5	05-2017	Kaumana	130-years	lava-tube	Biofilm/ooze	~ 0.5 miles inside cave (no light)	25	308.2	272	Qiagen DNeasy PowerSoil DNA Kit	UH Advanced Studies in Genomics, Proteomics and Bioinformatics (ASGPB)	Kam_5
Kam-6-1	05-2017	Kaumana	130-years	lava-tube	Biofilm/ooze	Near entrance (low light levels)	25	308.2	272	Qiagen DNeasy PowerSoil DNA Kit	UH Advanced Studies in Genomics, Proteomics and Bioinformatics (ASGPB)	Kam_6_1
Kam-6-2	05-2017	Kaumana	130-years	lava-tube	Biofilm/ooze	Near entrance (low light levels)	25	308.2	272	Qiagen DNeasy PowerSoil DNA Kit	UH Advanced Studies in Genomics, Proteomics and Bioinformatics (ASGPB)	Kam_6_2
P-16	08-2019	Pahoa-Steam-Vents	65-400-years	Fumarole	Hanging mat	Wall of steam vent (light exposed)	33	202	312	ZymoBIOMICS DNA Kit	UH Advanced Studies in Genomics, Proteomics and Bioinformatics (ASGPB)	hanging biofilm on exposed wall of steam pit
P-23	08-2019	Pahoa-Steam-Vents	65-400-years	Fumarole	Hard microbial-mat	Cave wall (low light)	38	202	312	ZymoBIOMICS DNA Kit	UH Advanced Studies in Genomics, Proteomics and Bioinformatics (ASGPB)	harden purple biofilm inside a small cave
P-25	08-2019	Pahoa-Steam-Vents	65-400-years	Fumarole	Hard microbial-mat	Cave wall (low light)	38	202	312	ZymoBIOMICS DNA Kit	UH Advanced Studies in Genomics, Proteomics and Bioinformatics (ASGPB)	harden purple biofilm inside a small cave
P-3	08-2019	Pahoa-Steam-Vents	65-400-years	Fumarole	Microbial-mat	Cave wall (low light)	38	202	312	ZymoBIOMICS DNA Kit	UH Advanced Studies in Genomics, Proteomics and Bioinformatics (ASGPB)	purple biofilm inside a small cave
P-8	08-2019	Pahoa-Steam-Vents	65-400-years	Fumarole	Hanging mat	wall of steam pit	35	202	312	ZymoBIOMICS DNA Kit	UH Advanced Studies in Genomics, Proteomics and Bioinformatics (ASGPB)	hanging biofilm on wall of steam pit
P-9	08-2019	Pahoa-Steam-Vents	65-400-years	Fumarole	Hanging mat	wall of steam pit	35	202	312	ZymoBIOMICS DNA Kit	UH Advanced Studies in Genomics, Proteomics and Bioinformatics (ASGPB)	hanging biofilm on wall of steam pit
PD-B5	08-2019	Pahoa-Steam-Vents	65-400-years	Fumarole	Biofilm/ooze	Shaded wall of steam vents	47	202	312	ZymoBIOMICS DNA Kit	UH Advanced Studies in Genomics, Proteomics and Bioinformatics (ASGPB)	dark purple/grey dry biofilms near shaded regions of a group of steam vents
S-13	08-2019	Pahoa-Steam-Vents	65-400-years	Fumarole	Biofilm/ooze	Shaded wall of steam vents	43	202	312	ZymoBIOMICS DNA Kit	UH Advanced Studies in Genomics, Proteomics and Bioinformatics (ASGPB)	dark purple/grey dry biofilms near shaded regions of a group of steam vents
S-2	08-2019	Pahoa-Steam-Vents	65-400-years	Fumarole	Microbial-mat	Mountain-side group of steam vents (shaded)	43	202	312	ZymoBIOMICS DNA Kit	UH Advanced Studies in Genomics, Proteomics and Bioinformatics (ASGPB)	hanging biofilm on mountain-side of a group of steam vents
S-20	08-2019	Pahoa-Steam-Vents	65-400-years	Fumarole	Snottites	ceiling inside a small steam cave	55	202	312	ZymoBIOMICS DNA Kit	UH Advanced Studies in Genomics, Proteomics and Bioinformatics (ASGPB)	snottites under ceiling inside a small steam cave
S-3	08-2019	Pahoa-Steam-Vents	65-400-years	Fumarole	Hanging mat	Mountain-side group of steam vents (shaded)	43	202	312	ZymoBIOMICS DNA Kit	UH Advanced Studies in Genomics, Proteomics and Bioinformatics (ASGPB)	hanging biofilm on mountain-side of a group of steam vents
S-35	08-2019	Pahoa-Steam-Vents	65-400-years	Fumarole	Tofu-like mat	Shaded wall of steam vents	43	202	312	ZymoBIOMICS DNA Kit	UH Advanced Studies in Genomics, Proteomics and Bioinformatics (ASGPB)	tofu-like microbial mats near shaded regions of a group of steam vents
S-36	08-2019	Pahoa-Steam-Vents	65-400-years	Fumarole	Tofu-like mat	Shaded wall of steam vents	43	202	312	ZymoBIOMICS DNA Kit	UH Advanced Studies in Genomics, Proteomics and Bioinformatics (ASGPB)	tofu-like microbial mats near shaded regions of a group of steam vents
S-7	08-2019	Pahoa-Steam-Vents	65-400-years	Fumarole	Biofilm/ooze	Sunlight exposed walls of steam vents	50	202	312	ZymoBIOMICS DNA Kit	UH Advanced Studies in Genomics, Proteomics and Bioinformatics (ASGPB)	cream to green biofilms on exposed walls of a group of steam vents
S-8	08-2019	Pahoa-Steam-Vents	65-400-years	Fumarole	Biofilm/ooze	Sunlight exposed walls of steam vents	50	202	312	ZymoBIOMICS DNA Kit	UH Advanced Studies in Genomics, Proteomics and Bioinformatics (ASGPB)	cream to green biofilms on exposed walls of a group of steam vents
V-2	08-2019	Big-Ell	100-years	Geothermal cave - inflation bubble	Biofilm/ooze	Cave floor (some light)	ND	202	312	ZymoBIOMICS DNA Kit	UH Advanced Studies in Genomics, Proteomics and Bioinformatics (ASGPB)	green biofilm inside fissures inside a cave in Kilauea caldera
W-1	08-2019	Big-Ell	100-years	Geothermal cave - inflation bubble	dry-biofilm	Cave wall (some light)	ND	202	312	ZymoBIOMICS DNA Kit	UH Advanced Studies in Genomics, Proteomics and Bioinformatics (ASGPB)	dry and crusty biofilms on a cave wall in Kilauea caldera
W-3	08-2019	Big-Ell	100-years	Geothermal cave - inflation bubble	dry-biofilm	Cave wall (some light)	ND	202	312	ZymoBIOMICS DNA Kit	UH Advanced Studies in Genomics, Proteomics and Bioinformatics (ASGPB)	dry and crusty biofilms on a cave wall in Kilauea caldera
W-4	08-2019	Big-Ell	100-years	Geothermal cave - inflation bubble	dry-biofilm	Cave wall (some light)	ND	202	312	ZymoBIOMICS DNA Kit	UH Advanced Studies in Genomics, Proteomics and Bioinformatics (ASGPB)	dry and crusty biofilms on a cave wall in Kilauea caldera
