# Supplementary material for: Islands Within Islands: Bacterial Phylogenetic Structure and Consortia in Hawaiian Lava Caves and Fumaroles
Source: Front Microbiol. 2022 Jul 21;13:934708. doi: 10.3389/fmicb.2022.934708 (PMC9349362; doi:10.3389/fmicb.2022.934708)
Supplement: Supplementary file 2 [file Table_2.XLSX]

## Sheet: Sheet 1
Supplementary Table 3: geothermal overall network (geo_full_wo_D2_w_hub_info_111121): provides taxonomic information for each ASV, node statistics, and hub scores. Yellow rows (rows 2-101) are nodes with above average hub scores.
Node #	names	degree centrality	Betweenness	closeness	hub_score	Kingdom	Phylum	Class	Order	Family	Genus	Species
7	08d5812c27ab4673178cb27745c06621	11	808.33	0.0014881	1	Bacteria	Acidobacteria	Acidobacteriia	Acidobacteriales	uncultured	NA	NA
123	a2fddccabd7f45a2248b0d634ec7a57f	12	782.372	0.00151286	0.961104	Bacteria	Acidobacteria	Acidobacteriia	Subgroup 2	NA	NA	NA
111	986433945db762e54031cb9b07b3026e	11	1218.82	0.0015456	0.884423	Bacteria	Chloroflexi	JG30-KF-CM66	uncultured bacterium	uncultured bacterium	uncultured bacterium	uncultured bacterium
134	a9091607349b741b39e86785d1a396aa	11	735.007	0.00152207	0.864226	Bacteria	Proteobacteria	Alphaproteobacteria	Rhodospirillales	Rhodospirillaceae	uncultured	NA
101	8c7248c295063324f87d2078a2dafbab	9	471.646	0.00146843	0.846281	Bacteria	Verrucomicrobia	Verrucomicrobiae	Chthoniobacterales	Chthoniobacteraceae	NA	NA
181	d81ab46dd7a93968ae42cf20e07c2f4c	10	308.901	0.00136426	0.823735	Bacteria	Verrucomicrobia	Verrucomicrobiae	Chthoniobacterales	Chthoniobacteraceae	Chthoniobacter	NA
71	60ee4a45cce16ff5fe6d9e14c9d7a8ed	11	342.941	0.00130039	0.809087	Bacteria	Chloroflexi	JG30-KF-CM66	NA	NA	NA	NA
8	098720f2dfe047d7e8eb4ef90f9e67b2	9	413.283	0.0014771	0.740731	Bacteria	Entotheonellaeota	Entotheonellia	Entotheonellales	Entotheonellaceae	uncultured bacterium	uncultured bacterium
26	26b4b3b62625da6c973e9de036d951d5	10	577.537	0.00146628	0.70481	Bacteria	Planctomycetes	Planctomycetacia	Gemmatales	Gemmataceae	uncultured	uncultured planctomycete
163	c768edf4fe1846351216c18ae6b401cb	9	914.456	0.00149254	0.696511	Bacteria	Proteobacteria	Alphaproteobacteria	Caulobacterales	Caulobacteraceae	PMMR1	Caulobacteraceae bacterium PMMR1
76	69222137531a7bf9f308d59a84405ee5	8	658.075	0.00146628	0.694962	Bacteria	Actinobacteria	Acidimicrobiia	IMCC26256	NA	NA	NA
210	f5090be03e5f14ecf1f850c5194dd43c	11	920.353	0.00149477	0.690496	Bacteria	Actinobacteria	Acidimicrobiia	NA	NA	NA	NA
91	814bd1c620b555f04b30b8700333c71f	12	1242.25	0.0015083	0.688389	Bacteria	Planctomycetes	Planctomycetacia	Gemmatales	Gemmataceae	uncultured	NA
58	495a434ccd3409cde847b9419cae1a93	10	853.364	0.00150602	0.684702	Bacteria	Chloroflexi	SHA-26	uncultured bacterium	uncultured bacterium	uncultured bacterium	uncultured bacterium
202	f001697d63d550ce4005c031526d0b84	9	272.026	0.00141443	0.663625	Bacteria	Acidobacteria	Acidobacteriia	Acidobacteriales	uncultured	uncultured Acidobacteriaceae bacterium	uncultured Acidobacteriaceae bacterium
25	26210587e2eec255b031dca62c5a57a3	9	317.482	0.00133156	0.662392	Bacteria	Rokubacteria	NC10	Rokubacteriales	NA	NA	NA
144	b83c75abea7368e86dfd9dce42e9ca8b	9	758.511	0.001443	0.637143	Bacteria	Acidobacteria	Acidobacteriia	Solibacterales	Solibacteraceae (Subgroup 3)	Bryobacter	NA
152	beb9ffa9e4df9b0f17d3044ba0bcffbf	8	290.617	0.00138889	0.634748	Bacteria	Verrucomicrobia	Verrucomicrobiae	Chthoniobacterales	Chthoniobacteraceae	Candidatus Udaeobacter	NA
148	bc37affe55c785b0e0a7a5e8a6182563	9	443.448	0.00141044	0.631455	Bacteria	Chloroflexi	Ktedonobacteria	B10-SB3A	uncultured bacterium	uncultured bacterium	uncultured bacterium
68	5c85063270cffe1a89e9c8259f1a4673	8	244.17	0.00141643	0.629912	Bacteria	Chloroflexi	JG30-KF-CM66	NA	NA	NA	NA
126	a4c17d1cf5e8f4de2091f19ea20bd2e2	9	271.453	0.00129702	0.611238	Bacteria	Planctomycetes	Planctomycetacia	Gemmatales	Gemmataceae	uncultured	uncultured bacterium
17	181aa9ce2746bd73e4d3c6e21bf74e7c	9	488.095	0.00140056	0.608306	Bacteria	Proteobacteria	Alphaproteobacteria	Rhizobiales	Xanthobacteraceae	uncultured	NA
74	65d1881a6d85110bee3e5fb26c36b6eb	8	380.327	0.00143062	0.598246	Bacteria	Armatimonadetes	Fimbriimonadia	Fimbriimonadales	Fimbriimonadaceae	uncultured bacterium	uncultured bacterium
193	e3ed780a7a6da813bb3aa45cc72717db	10	521.604	0.00143885	0.587333	Bacteria	Cyanobacteria	Oxyphotobacteria	Nostocales	Nostocaceae	NA	NA
77	6939ce3c9ed740aa78eb4ca6c67c6c95	9	933.234	0.00149031	0.583599	Bacteria	Actinobacteria	Rubrobacteria	Rubrobacterales	Rubrobacteriaceae	Rubrobacter	uncultured Actinomycetales bacterium
61	4dfea4633ff3fba0b29270962e1cb5ea	10	805.115	0.00147059	0.578317	Bacteria	Firmicutes	Bacilli	Bacillales	Bacillaceae	Bacillus	NA
131	a783cdc3325aaa900acb5198841c0b01	9	277.966	0.0013459	0.569586	Bacteria	Chloroflexi	Anaerolineae	RBG-13-54-9	uncultured Caldilineaceae bacterium	uncultured Caldilineaceae bacterium	uncultured Caldilineaceae bacterium
66	57e274bd5e254422c22235057a3bf45b	6	56.0505	0.00127714	0.562796	Bacteria	Proteobacteria	Alphaproteobacteria	Rhizobiales	Hyphomicrobiaceae	Pedomicrobium	NA
52	45d6a3bb042912dcd54415703d37dc38	10	379.398	0.00129366	0.559012	Bacteria	Actinobacteria	Thermoleophilia	Gaiellales	uncultured	uncultured bacterium	uncultured bacterium
118	9dca01f13262e827fe847b1be973a112	7	287.514	0.00146843	0.554422	Bacteria	Proteobacteria	Alphaproteobacteria	Rhizobiales	Methyloligellaceae	uncultured	NA
207	f2a624a41e000e6f2a4626cdf3975350	7	218.83	0.00141443	0.549005	Bacteria	Proteobacteria	Gammaproteobacteria	Xanthomonadales	Rhodanobacteraceae	Rhodanobacter	uncultured Xanthomonadaceae bacterium
39	3709dd9ecc6e4b1d980235ce3b890f04	8	260.482	0.00132626	0.548985	Bacteria	Planctomycetes	Phycisphaerae	Tepidisphaerales	WD2101 soil group	uncultured bacterium	uncultured bacterium
9	0b77ef3b3103d8d60c2bc583130b6fdb	8	1188.69	0.00147493	0.547843	Bacteria	Chloroflexi	Chloroflexia	Chloroflexales	Roseiflexaceae	uncultured	uncultured bacterium
32	2f2a22ca156ddeb9f13c020a82609813	8	591.853	0.00140252	0.544825	Bacteria	Acidobacteria	Acidobacteriia	Solibacterales	Solibacteraceae (Subgroup 3)	NA	NA
88	7979c42aa4cea963cbd8516e1ad46f25	8	462.255	0.00140647	0.542466	Bacteria	Proteobacteria	Alphaproteobacteria	Rhizobiales	Xanthobacteraceae	uncultured	NA
40	379b2b24aa062a3643210f0a5aae8ef8	7	230.329	0.00141844	0.539615	Bacteria	Chloroflexi	JG30-KF-CM66	uncultured bacterium	uncultured bacterium	uncultured bacterium	uncultured bacterium
174	d3794d5058e986efac19bb5b69a1ecb2	7	375.274	0.00145773	0.534624	Bacteria	Deinococcus-Thermus	Deinococci	Thermales	Thermaceae	Meiothermus	uncultured Thermaceae bacterium
92	83191eaac26e2a7d71e71ace2e60f5f1	8	202.73	0.0013587	0.532393	Bacteria	Acidobacteria	Acidobacteriia	Solibacterales	Solibacteraceae (Subgroup 3)	Candidatus Solibacter	NA
84	6f650ae2baaa4e3176e106c048836878	8	238.908	0.00140056	0.526214	Bacteria	Planctomycetes	Planctomycetacia	Gemmatales	Gemmataceae	Gemmata	Gemmata sp. Br1-1
136	a97b23989ad5c9cba5eb939e2f0e4f7f	9	4323.57	0.00146413	0.522364	Bacteria	Armatimonadetes	Armatimonadia	Armatimonadales	NA	NA	NA
120	a0d7dc01938700a7ebfbf38754990599	9	495.252	0.00141044	0.518083	Bacteria	Acidobacteria	Acidobacteriia	Subgroup 2	Ambiguous_taxa	Ambiguous_taxa	Ambiguous_taxa
43	3881d2e062fc9ab6041118d0e0f2d0a5	7	267.501	0.00143472	0.515737	Bacteria	Proteobacteria	Alphaproteobacteria	uncultured	NA	NA	NA
156	c22e19e7eb547b9d7b359ce35155c06b	7	197.958	0.00137552	0.515711	Bacteria	Cyanobacteria	Oxyphotobacteria	Nostocales	Nostocaceae	Iphinoe LOS-B1	uncultured cyanobacterium
27	29768d82ed49749220260d90417cd875	9	311.288	0.00139276	0.513627	Bacteria	Chloroflexi	Anaerolineae	uncultured Bellilinea sp.	uncultured Bellilinea sp.	uncultured Bellilinea sp.	uncultured Bellilinea sp.
165	c9ed660f5ba8107b7561f06db9f5f32f	7	327.568	0.0013459	0.510456	Bacteria	NA	NA	NA	NA	NA	NA
187	dcd424e89b5dbafc1cece190a89c14e4	10	858.771	0.00144718	0.506824	Bacteria	Proteobacteria	Deltaproteobacteria	RCP2-54	uncultured bacterium	uncultured bacterium	uncultured bacterium
83	6d9680edda9eef189ae7a5205a972465	7	115.504	0.00127226	0.500931	Bacteria	Actinobacteria	MB-A2-108	NA	NA	NA	NA
15	12ea5f4938821f79fb0e28efc1036440	8	399.445	0.00140647	0.500387	Bacteria	Acidobacteria	Acidobacteriia	Solibacterales	Solibacteraceae (Subgroup 3)	NA	NA
67	5a044de9f8b52559cb723d477f9661da	7	411.205	0.00135501	0.497364	Bacteria	Cyanobacteria	Oxyphotobacteria	Nostocales	Nostocaceae	Fischerella PCC-9339	NA
172	d0309f1fefb38f38937b63bf7729df9f	8	500.565	0.00143885	0.490656	Bacteria	Acidobacteria	Blastocatellia (Subgroup 4)	11-24	uncultured soil bacterium	uncultured soil bacterium	uncultured soil bacterium
98	8685c9f4aa86982e1378fc2c58feaff0	8	588.084	0.00142248	0.484384	Bacteria	Proteobacteria	Alphaproteobacteria	uncultured	uncultured bacterium	uncultured bacterium	uncultured bacterium
116	9cb9acb09114d38f90f9351b4462432e	7	236.24	0.00134953	0.482867	Bacteria	Chloroflexi	Ktedonobacteria	Ktedonobacterales	JG30-KF-AS9	uncultured bacterium	uncultured bacterium
21	1ffe7d47b11e409d958e399b8e9802d2	8	208.453	0.00132275	0.474075	Bacteria	Acidobacteria	Acidobacteriia	Solibacterales	Solibacteraceae (Subgroup 3)	PAUC26f	uncultured bacterium
141	af87ac51e6c474e3020c3bf1f514445c	7	295.431	0.00141643	0.461434	Bacteria	Actinobacteria	Thermoleophilia	Gaiellales	uncultured	uncultured organism	uncultured organism
2	028c42bb3f2222cabf2b06798bb7b721	6	266.056	0.00136799	0.459604	Bacteria	Proteobacteria	Alphaproteobacteria	Micropepsales	Micropepsaceae	uncultured	NA
36	32e5b4bfd39837d7d5c8dec467ade297	8	208.21	0.00127551	0.458306	Bacteria	Bacteroidetes	Ignavibacteria	Kryptoniales	BSV26	uncultured bacterium	uncultured bacterium
104	9023abec15306433a783e37529328b39	8	601.665	0.00140449	0.457987	Bacteria	Planctomycetes	Planctomycetacia	Gemmatales	Gemmataceae	uncultured	uncultured planctomycete
206	f26313df5b595f6826b92c0c4a7cf960	7	175.268	0.0013624	0.455569	Bacteria	Chloroflexi	Ktedonobacteria	Ktedonobacterales	JG30-KF-AS9	uncultured bacterium	uncultured bacterium
102	8d76605f150b2df7ea85a0d52fd16b8c	8	289.219	0.00131406	0.454672	Bacteria	Actinobacteria	Acidimicrobiia	IMCC26256	NA	NA	NA
94	848b32aa62334b1f218645f2096e90c7	7	135.203	0.00121803	0.450368	Bacteria	Armatimonadetes	Chthonomonadetes	Chthonomonadales	uncultured bacterium	uncultured bacterium	uncultured bacterium
125	a37a9f6fc98ac3bed9b7b2e51ab903a5	7	214.388	0.0013587	0.444069	Bacteria	Acidobacteria	Acidobacteriia	Subgroup 2	NA	NA	NA
204	f086db884f4353bf537fae678b1e9ec2	7	254.323	0.00128535	0.439205	Bacteria	Planctomycetes	Planctomycetacia	Planctomycetales	uncultured	uncultured Crater Lake bacterium CL500-4	uncultured Crater Lake bacterium CL500-4
170	cfb919fd648cf9d4f6ff137926daa207	7	254.208	0.00132626	0.435314	Bacteria	Proteobacteria	Gammaproteobacteria	Gammaproteobacteria Incertae Sedis	Unknown Family	Acidibacter	NA
151	bdabefc724840eea443a816abb210ecd	8	491.417	0.00141243	0.434195	Bacteria	Proteobacteria	Alphaproteobacteria	Rhizobiales	Hyphomicrobiaceae	Pedomicrobium	NA
201	ee324f1b8eef6080626518da6950665e	7	71.2393	0.00118064	0.430615	Bacteria	Planctomycetes	Planctomycetacia	Pirellulales	Pirellulaceae	uncultured	uncultured bacterium
189	e0031ff5171428c27087f1f2a8f1d837	8	205.216	0.00126263	0.428916	Bacteria	Acidobacteria	Blastocatellia (Subgroup 4)	Blastocatellales	Blastocatellaceae	uncultured	uncultured bacterium
130	a780a925c301bf3e04068729ebec3a64	7	100.835	0.00118765	0.425533	Bacteria	Patescibacteria	Parcubacteria	NA	NA	NA	NA
138	abcacba9cc2532c35d3a27e4380d7b2e	7	468.439	0.00131406	0.423668	Bacteria	Proteobacteria	Alphaproteobacteria	Micropepsales	Micropepsaceae	uncultured	bacterium enrichment culture clone auto2_4W
56	47f335c90e218767b7e7c051f782737b	7	147.672	0.00133156	0.423434	Bacteria	Chloroflexi	Ktedonobacteria	Ktedonobacterales	Ktedonobacteraceae	1921-2	uncultured Ktedobacteria bacterium
175	d456cec479b2ef94bc53f6b48a0791fa	8	368.437	0.00131062	0.422042	Bacteria	Acidobacteria	Acidobacteriia	Solibacterales	Solibacteraceae (Subgroup 3)	Bryobacter	NA
122	a2e80a12cf6a82918eb0f6a2000c62b9	8	828.814	0.00143266	0.421554	Bacteria	Actinobacteria	Acidimicrobiia	IMCC26256	bacterium enrichment culture clone auto73_4W	bacterium enrichment culture clone auto73_4W	bacterium enrichment culture clone auto73_4W
145	b84a26a4babdd7648a0cab7918dbf0d3	9	1290.01	0.00145985	0.42153	Bacteria	Proteobacteria	Alphaproteobacteria	Reyranellales	Reyranellaceae	Reyranella	NA
154	c002b96ed534678003cd99c1c79edf69	7	487.1	0.00139665	0.410312	Bacteria	Armatimonadetes	Chthonomonadetes	Chthonomonadales	Chthonomonadaceae	Chthonomonas	uncultured bacterium
180	d7cff685530f98272d991043474c9394	8	450.122	0.00135685	0.404498	Bacteria	Chloroflexi	Ktedonobacteria	Ktedonobacterales	Ktedonobacteraceae	uncultured	uncultured bacterium
48	40095a1737160c2db26151adfeff597c	7	197.49	0.00130208	0.397643	Bacteria	Deinococcus-Thermus	Deinococci	Thermales	Thermaceae	Meiothermus	uncultured Thermaceae bacterium
89	7e7673655d593712f49881fdca45cd40	8	364.136	0.00134953	0.394243	Bacteria	Gemmatimonadetes	Gemmatimonadetes	Gemmatimonadales	Gemmatimonadaceae	uncultured	uncultured Gemmatimonadales bacterium
47	3ca03c5b07808db637a2b2a0117d7aee	7	218.016	0.00128866	0.392915	Bacteria	Armatimonadetes	Chthonomonadetes	Chthonomonadales	Chthonomonadaceae	Chthonomonas	uncultured Armatimonadetes bacterium
214	f9ef48ce23f4df35844968ae871f8255	8	356.208	0.00133156	0.384785	Bacteria	Deinococcus-Thermus	Deinococci	Thermales	Thermaceae	Meiothermus	Meiothermus silvanus DSM 9946
199	eaf8fb1f355b7548d69d83ccce95f618	6	349.468	0.00141044	0.382335	Bacteria	Actinobacteria	Acidimicrobiia	IMCC26256	Ambiguous_taxa	Ambiguous_taxa	Ambiguous_taxa
177	d58f5fcff81cfecdef42f7b4badcb862	7	249.983	0.0013369	0.379908	Bacteria	Proteobacteria	Alphaproteobacteria	Rhizobiales	Xanthobacteraceae	uncultured	NA
176	d50a83b4b20f87d9b25c6f4be1384289	6	139.379	0.00132979	0.378487	Bacteria	Nitrospirae	Nitrospira	Nitrospirales	Nitrospiraceae	Nitrospira	uncultured soil bacterium
195	e95eb38cb34af09638805cea252719aa	7	279.727	0.00130719	0.377433	Bacteria	Chloroflexi	TK10	uncultured bacterium	uncultured bacterium	uncultured bacterium	uncultured bacterium
1	021d6fa097db465733a1d8e9079556b2	6	140.257	0.0013089	0.376355	Bacteria	Cyanobacteria	Oxyphotobacteria	Oxyphotobacteria Incertae Sedis	Unknown Family	Leptolyngbya ANT.L52.2	NA
191	e1255e2eb54ac61b195ef9706b8d8a19	7	389.091	0.00131579	0.376	Bacteria	Proteobacteria	Alphaproteobacteria	Rhizobiales	Rhodomicrobiaceae	Rhodomicrobium	uncultured bacterium
153	bf1866a8e86b6ffa76dba29582ccec7a	7	409.311	0.00135501	0.365014	Bacteria	Chloroflexi	Ktedonobacteria	Ktedonobacterales	Ktedonobacteraceae	1921-3	uncultured bacterium
34	308edbf1306727826a5458660ca4b54e	7	638.345	0.00140252	0.361697	Bacteria	Cyanobacteria	Oxyphotobacteria	Nostocales	uncultured	uncultured cyanobacterium	uncultured cyanobacterium
216	fcd57701c651a1331ccffa36569f698c	8	724.29	0.00131579	0.360054	Bacteria	Cyanobacteria	Oxyphotobacteria	Nostocales	NA	NA	NA
82	6c8f29639da1da2aeda820d3994b5f9a	5	95.3019	0.00131062	0.360008	Bacteria	NA	NA	NA	NA	NA	NA
97	8670b1aa5b623328b5d823ba78e7a188	6	230.126	0.0013089	0.353311	Bacteria	Acidobacteria	Acidobacteriia	Solibacterales	Solibacteraceae (Subgroup 3)	Bryobacter	NA
171	cff280719a6aee942dc9fc8edd5422f3	8	667.006	0.00140056	0.353219	Bacteria	Acidobacteria	Blastocatellia (Subgroup 4)	11-24	NA	NA	NA
213	f7cefd3c713862ec2c96583fb9fd1f81	6	220.4	0.00130039	0.350149	Bacteria	Acidobacteria	Acidobacteriia	Acidobacteriales	Acidobacteriaceae (Subgroup 1)	Acidipila	NA
162	c5f9f8ab569a718254504dfd0631f82d	5	80.918	0.00118906	0.349673	Bacteria	Chloroflexi	Chloroflexia	Chloroflexales	Roseiflexaceae	uncultured	NA
197	ea6a1c3ca2958b3e96e2b9c892add614	8	505.828	0.00137174	0.334228	Bacteria	Proteobacteria	Alphaproteobacteria	Rhizobiales	Xanthobacteraceae	NA	NA
4	039884b885502b4620faca6a0048b51c	6	107.819	0.00122549	0.327754	Bacteria	Chlamydiae	Chlamydiae	Chlamydiales	Parachlamydiaceae	Candidatus Protochlamydia	metagenome
70	5f2f340d53d8e179db1f7c6af0a3baf4	7	719.448	0.0014245	0.321015	Bacteria	Chloroflexi	Ktedonobacteria	Ktedonobacterales	Ktedonobacteraceae	NA	NA
59	49eb22cbba062cbbdfc2c9f3d211655c	6	221.066	0.0013369	0.320017	Bacteria	Chloroflexi	TK10	Chloroflexi bacterium JEA33	Chloroflexi bacterium JEA33	Chloroflexi bacterium JEA33	Chloroflexi bacterium JEA33
86	782239c0325f9bea9008098adebeda3f	6	197.244	0.00126904	0.318051	Bacteria	Proteobacteria	Alphaproteobacteria	Micropepsales	Micropepsaceae	Micropepsis	uncultured bacterium
29	2cb68a8e626c9213bdbbb87f891c157c	5	121.934	0.00127877	0.312757	Bacteria	Proteobacteria	Deltaproteobacteria	Myxococcales	Haliangiaceae	Haliangium	uncultured Kofleria sp.
69	5edbeb59e19dd065029935c9c6242ea9	6	1141.71	0.00144718	0.310396	Bacteria	Acidobacteria	Acidobacteriia	Acidobacteriales	NA	NA	NA
168	ccafe840e2d61e68c047d0e46040442d	6	101.579	0.00122399	0.310114	Bacteria	Nitrospirae	Nitrospira	Nitrospirales	Nitrospiraceae	Nitrospira	Nitrospira enrichment culture clone Ga3a
146	bb5063e25732ff7ec0d9aa1266efe7ad	6	234.453	0.00132275	0.307231	Bacteria	Chloroflexi	Ktedonobacteria	C0119	uncultured Chloroflexi bacterium	uncultured Chloroflexi bacterium	uncultured Chloroflexi bacterium
169	ce0c5ddb464a7a1ac0dc94e580eb3c79	7	341.501	0.00128205	0.295558	Bacteria	Acidobacteria	Acidobacteriia	Solibacterales	Solibacteraceae (Subgroup 3)	Bryobacter	NA
211	f5abe7eb6a0b58ad6dfeb9a8c8512007	6	107.006	0.00120048	0.294418	Bacteria	Proteobacteria	Deltaproteobacteria	Desulfarculales	Desulfarculaceae	uncultured	uncultured sludge bacterium H16
110	9467f44c1d22d34f7ab354d6f781aeef	6	336.348	0.0013089	0.291631	Bacteria	Actinobacteria	Thermoleophilia	Thermophilales	Thermoleophilaceae	Thermoleophilum	Ambiguous_taxa
143	b26ea21d284e5f1e7a52a22abb53ecd5	5	231.245	0.00127877	0.289917	Bacteria	Planctomycetes	Phycisphaerae	Tepidisphaerales	WD2101 soil group	uncultured bacterium	uncultured bacterium
179	d727ddeacbdb61bce93b9ff2e45bcf46	5	104.779	0.00123153	0.289573	Bacteria	Acidobacteria	Blastocatellia (Subgroup 4)	Pyrinomonadales	Pyrinomonadaceae	RB41	uncultured bacterium
51	44be192937ab4ceccfa28b156e94ac95	5	100.708	0.00131406	0.28901	Bacteria	Proteobacteria	Alphaproteobacteria	Rhizobiales	Hyphomicrobiaceae	Pedomicrobium	NA
128	a502ad61356df7e47d2a88fa02fd65b2	6	185.85	0.00125156	0.288027	Bacteria	Proteobacteria	Alphaproteobacteria	Rhizobiales	Xanthobacteraceae	NA	NA
45	3a5430d039181b0fa594dc5cc99ef563	7	253.563	0.00129199	0.284547	Bacteria	Proteobacteria	Alphaproteobacteria	Rhizobiales	Hyphomicrobiaceae	Pedomicrobium	NA
217	fdadfabc0404a999b3f88161952d542a	5	368.653	0.00133156	0.271817	Bacteria	Acidobacteria	Acidobacteriia	Solibacterales	Solibacteraceae (Subgroup 3)	Bryobacter	NA
121	a1421ab0a373c1285a1a71828beb59b5	4	74.9695	0.00123001	0.270574	Bacteria	Planctomycetes	Planctomycetacia	Gemmatales	Gemmataceae	uncultured	NA
149	bc5730b680ce359735bcb880c0a021c8	6	297.315	0.0013369	0.262024	Bacteria	NA	NA	NA	NA	NA	NA
113	998bd9a9277837ead97ae349a5ec4df7	5	142.742	0.00124378	0.253585	Bacteria	Cyanobacteria	Oxyphotobacteria	Nostocales	Nostocaceae	Chlorogloeopsis PCC-7518	Ambiguous_taxa
173	d108d9f1a0d08a63f11a176c7f6012b1	6	202.191	0.00127714	0.251879	Bacteria	Proteobacteria	Alphaproteobacteria	Acetobacterales	Acetobacteraceae	NA	NA
159	c33e5057cf457466c16c7904d77a580d	6	170.852	0.00123762	0.25173	Bacteria	Chloroflexi	TK10	uncultured bacterium	uncultured bacterium	uncultured bacterium	uncultured bacterium
11	0c5c41c2dc4497287634180ae675bc9b	6	145.502	0.00114286	0.25168	Bacteria	NA	NA	NA	NA	NA	NA
137	ab58ecad9110b47c91ea0b31d9c05c22	6	111.368	0.00116822	0.247564	Bacteria	Bacteroidetes	Ignavibacteria	OPB56	Bacteroidetes bacterium enrichment culture clone phylotype P11	Bacteroidetes bacterium enrichment culture clone phylotype P11	Bacteroidetes bacterium enrichment culture clone phylotype P11
65	52b2107299d393255334c01651995760	6	174.691	0.00112867	0.245788	Bacteria	Cyanobacteria	Oxyphotobacteria	Nostocales	Nostocaceae	Chlorogloeopsis PCC-7518	Ambiguous_taxa
38	3544fc377317b97f4b6127db184dbee6	6	161.796	0.00117371	0.241691	Bacteria	NA	NA	NA	NA	NA	NA
79	6bded20308ceb44262c52651627b8587	4	110.907	0.00123609	0.238604	Bacteria	Chloroflexi	TK10	NA	NA	NA	NA
115	9c27243f2cfaf2ee0c2bf94bc6950cab	7	311.543	0.00124844	0.237459	Bacteria	Actinobacteria	Thermoleophilia	Solirubrobacterales	Solirubrobacteraceae	uncultured	NA
185	dbabb0e07c39dc3f3eaddb16d845db38	5	82.746	0.00123153	0.227677	Bacteria	Chloroflexi	Ktedonobacteria	Ktedonobacterales	JG30-KF-AS9	uncultured bacterium	uncultured bacterium
155	c08c02c589b921f53d9072f1336b4cd3	5	320.034	0.00130719	0.226538	Bacteria	Proteobacteria	Alphaproteobacteria	Acetobacterales	Acetobacteraceae	Acidicaldus	Ambiguous_taxa
13	119461ab9fecdbc6e552348981f71e64	6	205.682	0.00127714	0.226095	Bacteria	Actinobacteria	Acidimicrobiia	Microtrichales	Ilumatobacteraceae	uncultured	NA
190	e05c74d25f83d217fe671a84a82b3d4c	6	315.595	0.0013459	0.22556	Bacteria	Chloroflexi	AD3	uncultured bacterium	uncultured bacterium	uncultured bacterium	uncultured bacterium
150	bce8bdcfa50025f0e8136652c1a5afe6	5	132.294	0.00123916	0.224544	Bacteria	Acidobacteria	Blastocatellia (Subgroup 4)	11-24	uncultured bacterium	uncultured bacterium	uncultured bacterium
114	9bdea2b9751121e2a4b6c07a27ef2767	6	276.183	0.00125313	0.223846	Bacteria	Chloroflexi	KD4-96	uncultured bacterium	uncultured bacterium	uncultured bacterium	uncultured bacterium
31	2e2474c61a5cda3d956004b558efc7f5	5	140.425	0.00122249	0.222801	Bacteria	Nitrospirae	Nitrospira	Nitrospirales	Nitrospiraceae	Nitrospira	NA
188	dd7f954546c894cb7d6fe4cfee12aeaa	6	121.112	0.0011274	0.21566	Bacteria	Chloroflexi	Ktedonobacteria	C0119	uncultured soil bacterium	uncultured soil bacterium	uncultured soil bacterium
99	87c89962aebdcb25221ff8f38f264df2	6	275.863	0.00126263	0.21095	Bacteria	Armatimonadetes	Chthonomonadetes	Chthonomonadales	Chthonomonadaceae	Chthonomonas	Ambiguous_taxa
192	e132d54de0d584e6377ad31ba1ca8a9d	4	68.2936	0.00116686	0.204883	Bacteria	Chloroflexi	JG30-KF-CM66	uncultured bacterium	uncultured bacterium	uncultured bacterium	uncultured bacterium
46	3a7c79da06d8444814fb01a6279120e8	4	22.2486	0.00111732	0.200473	Bacteria	Bacteroidetes	Ignavibacteria	OPB56	Bacteroidetes bacterium enrichment culture clone phylotype P11	Bacteroidetes bacterium enrichment culture clone phylotype P11	Bacteroidetes bacterium enrichment culture clone phylotype P11
117	9dc9421392f96d646c1e50532ce1d6a4	5	69.599	0.00117371	0.200296	Bacteria	Dadabacteria	Dadabacteriia	Dadabacteriales	uncultured bacterium	uncultured bacterium	uncultured bacterium
87	783d68b701730e6fab7f72bbb47f62d3	4	38.7394	0.00114679	0.19948	Bacteria	Chloroflexi	JG30-KF-CM66	NA	NA	NA	NA
147	bb9ef3e8eda373a33355321872512461	6	205.355	0.00115741	0.198198	Bacteria	Chloroflexi	JG30-KF-CM66	uncultured bacterium	uncultured bacterium	uncultured bacterium	uncultured bacterium
20	1f13792f389e5e8ae8efa73ccd0df467	7	113.696	0.00112867	0.194633	Bacteria	Planctomycetes	Planctomycetacia	Gemmatales	Gemmataceae	Gemmata	NA
157	c24d2d165a17f97b7bd83be42726fa6a	5	103.377	0.00120919	0.192787	Bacteria	Gemmatimonadetes	Gemmatimonadetes	Gemmatimonadales	Gemmatimonadaceae	uncultured	NA
203	f016f1c2e426a476d7d33cbd2c68685c	8	138.696	0.00112108	0.18716	Bacteria	Acidobacteria	Blastocatellia (Subgroup 4)	Pyrinomonadales	Pyrinomonadaceae	Pyrinomonas	uncultured bacterium
53	46300b7053dbd35561be3877f87eb315	7	269.717	0.00118906	0.184057	Bacteria	Proteobacteria	Alphaproteobacteria	Acetobacterales	Acetobacteraceae	NA	NA
142	b14f2f29752e95fa2e698923714234e8	5	93.5085	0.00120337	0.183002	Bacteria	Cyanobacteria	Oxyphotobacteria	Leptolyngbyales	Leptolyngbyaceae	HAVOmat113	Ambiguous_taxa
107	91e21db6e5e77729bbbbc92b5546eff7	6	557.799	0.00127226	0.181303	Bacteria	Proteobacteria	Alphaproteobacteria	Rhizobiales	Beijerinckiaceae	Roseiarcus	uncultured bacterium
215	fc52b1b702a500c3709abe70d1bbb905	4	32.1487	0.00112994	0.174996	Bacteria	Gemmatimonadetes	Gemmatimonadetes	Gemmatimonadales	Gemmatimonadaceae	uncultured	uncultured bacterium
72	634543bf78eac40885483bfff2bb4868	5	81.5229	0.00111359	0.17374	Bacteria	Proteobacteria	Alphaproteobacteria	Rhizobiales	Xanthobacteraceae	uncultured	uncultured forest soil bacterium
85	76f38765e9ae7188823a2271f412174a	4	43.3872	0.00115075	0.172512	Bacteria	Actinobacteria	Thermoleophilia	Solirubrobacterales	67-14	uncultured bacterium	uncultured bacterium
44	39f7fd594cfed2e5bced396bcfc5b75d	4	159.53	0.00123457	0.168351	Bacteria	Proteobacteria	Alphaproteobacteria	uncultured	metagenome	metagenome	metagenome
127	a4e9f8cd90c533e771e3994e1a3e340f	5	206.256	0.001221	0.166743	Bacteria	Proteobacteria	Alphaproteobacteria	Elsterales	uncultured	NA	NA
80	6c000889e924618a776d251fb484aa2e	5	358.886	0.00123153	0.161742	Bacteria	Cyanobacteria	Oxyphotobacteria	Leptolyngbyales	Leptolyngbyaceae	uncultured cyanobacterium	uncultured cyanobacterium
158	c2e1be12ba8c1fcfdf343bdc90083bc4	4	118.55	0.00119617	0.156697	Bacteria	Proteobacteria	Alphaproteobacteria	Rhizobiales	Rhizobiales Incertae Sedis	Bauldia	NA
105	904ff111da50dcb35eb9876b9e3a2b5b	7	557.707	0.00121359	0.15432	Bacteria	Proteobacteria	Alphaproteobacteria	Rhizobiales	Hyphomicrobiaceae	Pedomicrobium	NA
108	93fbb92e11751941dc2b28323f98a20e	5	158.122	0.00120482	0.150862	Bacteria	Cyanobacteria	Oxyphotobacteria	Nostocales	Nostocaceae	Stigonema DHS1-1	Ambiguous_taxa
50	43ba9929160524b20d8d1fe7d81c0010	4	62.245	0.00118483	0.147468	Bacteria	Proteobacteria	Alphaproteobacteria	Elsterales	uncultured	uncultured bacterium	uncultured bacterium
167	cbde29475834033eca8e4e355e046e69	3	71.4561	0.00120192	0.146137	Bacteria	Cyanobacteria	Oxyphotobacteria	Nostocales	uncultured	uncultured bacterium	uncultured bacterium
194	e635d69f93c796db38b7d08115244427	4	133.166	0.00121359	0.145543	Bacteria	Chloroflexi	Ktedonobacteria	C0119	uncultured bacterium	uncultured bacterium	uncultured bacterium
140	ae4bed24ecc22b44cb3ae83b97e3256b	4	127.011	0.00113895	0.144956	Bacteria	Chloroflexi	Ktedonobacteria	Ktedonobacterales	Ktedonobacteraceae	1921-2	uncultured bacterium
75	6680852a1b038a0009a9d8fc2c29d05e	4	77.2092	0.00112994	0.144731	Bacteria	Chloroflexi	Ktedonobacteria	Ktedonobacterales	Ktedonobacteraceae	Thermogemmatispora	NA
96	85da4c7ad395edb275619b0a07ce4255	4	106.634	0.00122399	0.144426	Bacteria	Acidobacteria	Acidobacteriia	Solibacterales	Solibacteraceae (Subgroup 3)	Candidatus Solibacter	NA
64	503e41ad0f307ddab8611644297ebb18	3	54.869	0.00121951	0.143295	Bacteria	Planctomycetes	Planctomycetacia	Pirellulales	Pirellulaceae	uncultured	uncultured bacterium
16	13cfd884af6fb2441f6425a01900a201	4	81.8979	0.00117096	0.140137	Bacteria	Acidobacteria	Acidobacteriia	Solibacterales	Solibacteraceae (Subgroup 3)	Elev-16S-1166	uncultured bacterium
178	d691c1f3620cc989c973aa6257c7fb0e	5	116.397	0.00116822	0.139729	Bacteria	Proteobacteria	Alphaproteobacteria	Rhizobiales	Xanthobacteraceae	Bradyrhizobium	NA
23	23fad43daa464680944b0632d6473717	4	80.0398	0.00117925	0.138418	Bacteria	Chloroflexi	SHA-26	uncultured bacterium	uncultured bacterium	uncultured bacterium	uncultured bacterium
73	648fbc3eb7b40d5beab649b0a5fbbd11	5	177.067	0.00121212	0.136859	Bacteria	Actinobacteria	Acidimicrobiia	IMCC26256	NA	NA	NA
200	ed7734a486467abd4b6f27415821a6e1	3	18.317	0.00113122	0.136504	Bacteria	Acidobacteria	Acidobacteriia	Solibacterales	Solibacteraceae (Subgroup 3)	Bryobacter	uncultured bacterium
22	237f83b7b04d289c421a2fb99d77241c	3	45.7554	0.00115875	0.134137	Bacteria	Acidobacteria	Acidobacteriia	Acidobacteriales	uncultured	uncultured bacterium	uncultured bacterium
100	88b71750e7a8b978e21ceb915fbf96ee	5	214.668	0.00119617	0.133948	Bacteria	Proteobacteria	Alphaproteobacteria	Elsterales	uncultured	NA	NA
109	942f52f17c3d951752f743d8b507fbea	5	367.802	0.00121951	0.131467	Bacteria	Proteobacteria	Gammaproteobacteria	Gammaproteobacteria Incertae Sedis	Unknown Family	Acidibacter	uncultured gamma proteobacterium
106	9077af61cd5de468a0d280c1887e1d1e	5	17.3504	0.00102354	0.131072	Bacteria	Chloroflexi	TK10	Chloroflexi bacterium JEA33	Chloroflexi bacterium JEA33	Chloroflexi bacterium JEA33	Chloroflexi bacterium JEA33
10	0bc485c39f14521dba9dae4aba12dce6	5	41.8626	0.00107643	0.13086	Bacteria	Actinobacteria	Thermoleophilia	Gaiellales	uncultured	NA	NA
161	c4d235ed69e54971474ec41d5edd110e	3	50.0797	0.00117233	0.12952	Bacteria	Acidobacteria	Acidobacteriia	Solibacterales	Solibacteraceae (Subgroup 3)	Bryobacter	NA
112	987330b408c699fb68890d7dd1584e1e	4	364.674	0.00121065	0.129443	Bacteria	Cyanobacteria	Oxyphotobacteria	Gloeobacterales	Gloeobacteraceae	Gloeobacter PCC-7421	Ambiguous_taxa
35	316eca76b835fd970b18ae087c187a96	5	70.7921	0.00114811	0.128139	Bacteria	Verrucomicrobia	Verrucomicrobiae	Pedosphaerales	Pedosphaeraceae	ADurb.Bin063-1	NA
6	074bc30351bffb6f280c9c950a2f4fd3	4	133.179	0.0011534	0.127145	Bacteria	Proteobacteria	Alphaproteobacteria	Acetobacterales	Acetobacteraceae	NA	NA
218	fe0fc3192327a6e3775b73db9b9877ba	7	233.653	0.00111359	0.117923	Bacteria	Proteobacteria	Alphaproteobacteria	Rhizobiales	Hyphomicrobiaceae	Hyphomicrobium	NA
119	9f5ab7566f52115e107a541d0398fa46	5	108.599	0.00111607	0.115379	Bacteria	Deinococcus-Thermus	Deinococci	Thermales	Thermaceae	Meiothermus	uncultured Meiothermus sp.
164	c8e296089f48c71f670eed94f2cdc5ec	5	275.163	0.00108932	0.0887481	Bacteria	Cyanobacteria	Oxyphotobacteria	Gloeobacterales	Gloeobacteraceae	Gloeobacter PCC-7421	Ambiguous_taxa
81	6c2b3ca6d95ef0b554df45d9247d6dd1	3	5.62857	0.000963391	0.0836334	Bacteria	Cyanobacteria	Oxyphotobacteria	Nostocales	Nostocaceae	Chlorogloeopsis PCC-7518	Ambiguous_taxa
166	ca0125c354ca592f41786dfd3ba410b6	3	18.6809	0.00111359	0.0824077	Bacteria	Proteobacteria	Gammaproteobacteria	Betaproteobacteriales	Nitrosomonadaceae	mle1-7	uncultured beta proteobacterium
78	6b178a37ffded59cdc68bee680c8ab06	5	192.775	0.00108108	0.0818063	Bacteria	Planctomycetes	Planctomycetacia	Pirellulales	Pirellulaceae	uncultured	uncultured bacterium
160	c495a7dad171975c8f53536cbd054a5b	4	163.794	0.00116822	0.0795522	Bacteria	Planctomycetes	Phycisphaerae	Tepidisphaerales	WD2101 soil group	NA	NA
205	f0caba91e6e00b54ae7b5cd0d0b92a6e	6	2495.15	0.00115207	0.079195	Bacteria	Firmicutes	Bacilli	Bacillales	Bacillaceae	Bacillus	NA
60	4ad91ee4b9785bfccd2ae391f34849f0	4	160.34	0.00106838	0.0748421	Bacteria	Cyanobacteria	Oxyphotobacteria	Gloeobacterales	Gloeobacteraceae	Gloeobacter PCC-7421	Ambiguous_taxa
30	2d88f8a994a8d78116ea514831da16cc	7	233.147	0.00104058	0.0725671	Bacteria	Cyanobacteria	Oxyphotobacteria	Chloroplast	Nephrolepis biserrata var. furcans	Nephrolepis biserrata var. furcans	Nephrolepis biserrata var. furcans
208	f45f05f24544d17b929c28f7623b4654	3	1288.83	0.00113636	0.072481	Bacteria	Dadabacteria	Dadabacteriia	Dadabacteriales	uncultured bacterium	uncultured bacterium	uncultured bacterium
95	856a2ad545657a1462e8609412cf06e7	4	25.9188	0.00105263	0.0632028	Bacteria	Chloroflexi	Ktedonobacteria	Ktedonobacterales	Ktedonobacteraceae	1959-1	uncultured Ktedobacteria bacterium
37	333c89e58d957f64eec6f6b3b3d89cf1	4	111.024	0.00104712	0.0615062	Bacteria	Proteobacteria	Gammaproteobacteria	WD260	uncultured bacterium	uncultured bacterium	uncultured bacterium
19	1aa5c723f6adce6bebc3dc45ce79d6c7	2	14.5874	0.0011274	0.0610165	Bacteria	Chloroflexi	JG30-KF-CM66	uncultured bacterium	uncultured bacterium	uncultured bacterium	uncultured bacterium
196	ea5614b1ba5fc534e9828cef69bb4b30	4	51.6268	0.00105042	0.05775	Bacteria	Proteobacteria	Gammaproteobacteria	Gammaproteobacteria Incertae Sedis	Unknown Family	Acidibacter	NA
57	485cb06b1a574512736ffdf7d485b8a8	4	15.3761	0.000978474	0.056451	Bacteria	Proteobacteria	Alphaproteobacteria	Acetobacterales	Acetobacteraceae	NA	NA
183	dacc76beac806d16f29ee5890fb62056	6	77.7643	0.000969932	0.0551101	Bacteria	Proteobacteria	Alphaproteobacteria	Caulobacterales	Caulobacteraceae	Phenylobacterium	NA
186	dccece76ddb77b90ce9e3017a2fea162	5	28.5445	0.00101937	0.0550824	Bacteria	Proteobacteria	Alphaproteobacteria	Elsterales	uncultured	NA	NA
55	46daa73574a56a3fe7a2601d83689e92	4	67.0143	0.00105485	0.0490577	Bacteria	Cyanobacteria	Oxyphotobacteria	Leptolyngbyales	Leptolyngbyaceae	uncultured	uncultured bacterium
3	02f5632f927ab94eef60d6f6f47b7234	4	69.749	0.00104493	0.0485657	Bacteria	Proteobacteria	Alphaproteobacteria	Rhizobiales	Rhodomicrobiaceae	Rhodomicrobium	NA
90	810b10cc6003eb124a923315aab6b86a	4	41.0648	0.00100503	0.0454162	Bacteria	Proteobacteria	Gammaproteobacteria	WD260	uncultured bacterium	uncultured bacterium	uncultured bacterium
212	f762efdbaf389c12961429fa0863b03d	3	39.419	0.00099108	0.0411106	Bacteria	Chloroflexi	JG30-KF-CM66	uncultured bacterium	uncultured bacterium	uncultured bacterium	uncultured bacterium
41	38269f66d7071193893359d7565eb882	4	123.417	0.00100503	0.0377375	Bacteria	Proteobacteria	Alphaproteobacteria	Acetobacterales	Acetobacteraceae	NA	NA
198	ea79e87f03fb5f5c21ad0d0b516d464d	4	45.1844	0.000999001	0.036391	Bacteria	Acidobacteria	Acidobacteriia	Subgroup 2	uncultured Acidobacteria bacterium	uncultured Acidobacteria bacterium	uncultured Acidobacteria bacterium
14	12e2445e6d04c14ee192a171eb4b5231	4	63.4642	0.000940734	0.0286673	Bacteria	Verrucomicrobia	Verrucomicrobiae	Chthoniobacterales	Xiphinematobacteraceae	Candidatus Xiphinematobacter	NA
129	a5d8d8d004f0d238a9f3a4ad4e6fa2f5	3	173.933	0.00100503	0.0285234	Bacteria	Cyanobacteria	Oxyphotobacteria	Nostocales	Nostocaceae	uncultured	uncultured cyanobacterium
124	a3225014e1d5ac4ae00ff7d1219e3ce9	6	443.136	0.000937207	0.0166189	Bacteria	Proteobacteria	Alphaproteobacteria	Rhizobiales	Xanthobacteraceae	uncultured	NA
49	40178a6399f17b7b01639796400ca1ff	5	168.819	0.000935454	0.0164122	Bacteria	Proteobacteria	Deltaproteobacteria	RCP2-54	uncultured bacterium	uncultured bacterium	uncultured bacterium
63	4fe63763c683a8eb0215b596a3801b55	3	35.9979	0.000888099	0.0159993	Bacteria	Planctomycetes	Planctomycetacia	Gemmatales	Gemmataceae	uncultured	NA
5	051dd07734932310426d1ef2644bedc9	4	388.136	0.000937207	0.0141498	Bacteria	Chloroflexi	Ktedonobacteria	Ktedonobacterales	Ktedonobacteraceae	1921-2	uncultured bacterium
62	4fe32995333bacbb91ffce97f9e05b8f	3	268.25	0.000930233	0.0131239	Bacteria	Proteobacteria	Alphaproteobacteria	Elsterales	uncultured	NA	NA
133	a89480894c48fbc5e1aa891303202508	3	263.686	0.00093633	0.0116061	Bacteria	Proteobacteria	Gammaproteobacteria	Enterobacteriales	Enterobacteriaceae	NA	NA
28	2baddb79cb7425c24fe044b43a05f704	5	705.71	0.000935454	0.0114988	Bacteria	Proteobacteria	Deltaproteobacteria	Myxococcales	bacteriap25	uncultured Syntrophobacterales bacterium	uncultured Syntrophobacterales bacterium
24	24356f88e1a2ac7dea60f26dd48247b6	2	198	0.00092081	0.0100304	Bacteria	Chloroflexi	Chloroflexia	Chloroflexales	Roseiflexaceae	uncultured	uncultured bacterium
12	0f7a8fd961978ed5520b4c93ddc439fd	3	21.7437	0.000860585	0.00975355	Bacteria	Cyanobacteria	Oxyphotobacteria	Oxyphotobacteria Incertae Sedis	Unknown Family	uncultured	uncultured cyanobacterium
135	a91289855bd7f0a4128679f6ac3a8aab	5	22.5357	0.000791139	0.00744306	Archaea	Thaumarchaeota	Nitrososphaeria	Nitrosotaleales	Nitrosotaleaceae	Candidatus Nitrosotalea	NA
209	f4f88d45af705661bf76e711805a2562	4	5.86667	0.000785546	0.00574919	Bacteria	Acidobacteria	Acidobacteriia	Solibacterales	Solibacteraceae (Subgroup 3)	Bryobacter	NA
103	8da585cee89fe99402f470e6f4c09482	5	127.967	0.000792393	0.00404789	Bacteria	Proteobacteria	Deltaproteobacteria	RCP2-54	uncultured bacterium	uncultured bacterium	uncultured bacterium
139	abf34c70af4f3b775e6e5e17d7ac060c	4	7.41667	0.000787402	0.00384842	Bacteria	Chloroflexi	Ktedonobacteria	Ktedonobacterales	JG30-KF-AS9	uncultured bacterium	uncultured bacterium
182	dacc3d559b8cb7affaa2580309e7c270	5	151.688	0.000793021	0.00312897	Bacteria	Chloroflexi	Ktedonobacteria	Ktedonobacterales	Ktedonobacteraceae	1921-2	uncultured Ktedobacteria bacterium
132	a8107d70ef605c3cb07bc484f208f870	5	61.85	0.000789889	0.00298654	Bacteria	Proteobacteria	Alphaproteobacteria	Rhizobiales	Hyphomicrobiaceae	Pedomicrobium	NA
18	18b4aed38aa8292971c138975ee056b1	3	18.9262	0.000789889	0.00292224	Bacteria	Entotheonellaeota	Entotheonellia	Entotheonellales	Entotheonellaceae	uncultured bacterium	uncultured bacterium
42	3879835531bc3352c4d595d29eabbf6c	4	11.6167	0.000786782	0.00278697	Bacteria	Chloroflexi	Anaerolineae	SBR1031	uncultured bacterium	uncultured bacterium	uncultured bacterium
33	2f80e3f1bd792f07d371114e8838f668	3	71.7929	0.000788644	0.00278405	Bacteria	Chloroflexi	Ktedonobacteria	Ktedonobacterales	Ktedonobacteraceae	1921-2	uncultured bacterium
54	46a092947ac107643a2f6afb9c404e1b	3	70.5429	0.000784314	0.00266748	Bacteria	Acidobacteria	Acidobacteriia	Solibacterales	Solibacteraceae (Subgroup 3)	Bryobacter	NA
93	843f39af4aa27eefb60574fb5cdcf7f5	3	5.56667	0.000682594	0.00135441	Bacteria	Acidobacteria	Acidobacteriia	Subgroup 2	NA	NA	NA
184	db039c225f3da65e460bd013fdbee32e	3	7.92619	0.000680735	0.00114346	Bacteria	Proteobacteria	Alphaproteobacteria	Rhizobiales	Xanthobacteraceae	uncultured	NA
	Average scores	6.15596	309.555	0.00122904	0.307586
