# Supplementary material for: Islands Within Islands: Bacterial Phylogenetic Structure and Consortia in Hawaiian Lava Caves and Fumaroles
Source: Front Microbiol. 2022 Jul 21;13:934708. doi: 10.3389/fmicb.2022.934708 (PMC9349362; doi:10.3389/fmicb.2022.934708)
Supplement: Supplementary file 3 [file Table_3.XLSX]

## Sheet: all subnetworks
geo_fullnettable_wo_D2_w_subnetinfo_111321
	vector	node_ID	community	Kingdom	Phylum	Class	Order	Family	Genus	Species	community_size
1	021d6fa097db465733a1d8e9079556b2	2	1	Bacteria	Cyanobacteria	Oxyphotobacteria	Oxyphotobacteria Incertae Sedis	Unknown Family	Leptolyngbya ANT.L52.2	NA	29
4	039884b885502b4620faca6a0048b51c	40	1	Bacteria	Chlamydiae	Chlamydiae	Chlamydiales	Parachlamydiaceae	Candidatus Protochlamydia	metagenome	29
27	29768d82ed49749220260d90417cd875	92	1	Bacteria	Chloroflexi	Anaerolineae	uncultured Bellilinea sp.	uncultured Bellilinea sp.	uncultured Bellilinea sp.	uncultured Bellilinea sp.	29
34	308edbf1306727826a5458660ca4b54e	6	1	Bacteria	Cyanobacteria	Oxyphotobacteria	Nostocales	uncultured	uncultured cyanobacterium	uncultured cyanobacterium	29
39	3709dd9ecc6e4b1d980235ce3b890f04	23	1	Bacteria	Planctomycetes	Phycisphaerae	Tepidisphaerales	WD2101 soil group	uncultured bacterium	uncultured bacterium	29
47	3ca03c5b07808db637a2b2a0117d7aee	108	1	Bacteria	Armatimonadetes	Chthonomonadetes	Chthonomonadales	Chthonomonadaceae	Chthonomonas	uncultured Armatimonadetes bacterium	29
48	40095a1737160c2db26151adfeff597c	118	1	Bacteria	Deinococcus-Thermus	Deinococci	Thermales	Thermaceae	Meiothermus	uncultured Thermaceae bacterium	29
51	44be192937ab4ceccfa28b156e94ac95	178	1	Bacteria	Proteobacteria	Alphaproteobacteria	Rhizobiales	Hyphomicrobiaceae	Pedomicrobium	NA	29
64	503e41ad0f307ddab8611644297ebb18	26	1	Bacteria	Planctomycetes	Planctomycetacia	Pirellulales	Pirellulaceae	uncultured	uncultured bacterium	29
68	5c85063270cffe1a89e9c8259f1a4673	77	1	Bacteria	Chloroflexi	JG30-KF-CM66	NA	NA	NA	NA	29
85	76f38765e9ae7188823a2271f412174a	42	1	Bacteria	Actinobacteria	Thermoleophilia	Solirubrobacterales	67-14	uncultured bacterium	uncultured bacterium	29
86	782239c0325f9bea9008098adebeda3f	142	1	Bacteria	Proteobacteria	Alphaproteobacteria	Micropepsales	Micropepsaceae	Micropepsis	uncultured bacterium	29
89	7e7673655d593712f49881fdca45cd40	99	1	Bacteria	Gemmatimonadetes	Gemmatimonadetes	Gemmatimonadales	Gemmatimonadaceae	uncultured	uncultured Gemmatimonadales bacterium	29
98	8685c9f4aa86982e1378fc2c58feaff0	181	1	Bacteria	Proteobacteria	Alphaproteobacteria	uncultured	uncultured bacterium	uncultured bacterium	uncultured bacterium	29
101	8c7248c295063324f87d2078a2dafbab	182	1	Bacteria	Verrucomicrobia	Verrucomicrobiae	Chthoniobacterales	Chthoniobacteraceae	NA	NA	29
104	9023abec15306433a783e37529328b39	30	1	Bacteria	Planctomycetes	Planctomycetacia	Gemmatales	Gemmataceae	uncultured	uncultured planctomycete	29
121	a1421ab0a373c1285a1a71828beb59b5	29	1	Bacteria	Planctomycetes	Planctomycetacia	Gemmatales	Gemmataceae	uncultured	NA	29
130	a780a925c301bf3e04068729ebec3a64	123	1	Bacteria	Patescibacteria	Parcubacteria	NA	NA	NA	NA	29
131	a783cdc3325aaa900acb5198841c0b01	91	1	Bacteria	Chloroflexi	Anaerolineae	RBG-13-54-9	uncultured Caldilineaceae bacterium	uncultured Caldilineaceae bacterium	uncultured Caldilineaceae bacterium	29
151	bdabefc724840eea443a816abb210ecd	175	1	Bacteria	Proteobacteria	Alphaproteobacteria	Rhizobiales	Hyphomicrobiaceae	Pedomicrobium	NA	29
158	c2e1be12ba8c1fcfdf343bdc90083bc4	160	1	Bacteria	Proteobacteria	Alphaproteobacteria	Rhizobiales	Rhizobiales Incertae Sedis	Bauldia	NA	29
165	c9ed660f5ba8107b7561f06db9f5f32f	124	1	Bacteria	NA	NA	NA	NA	NA	NA	29
168	ccafe840e2d61e68c047d0e46040442d	38	1	Bacteria	Nitrospirae	Nitrospira	Nitrospirales	Nitrospiraceae	Nitrospira	Nitrospira enrichment culture clone Ga3a	29
172	d0309f1fefb38f38937b63bf7729df9f	114	1	Bacteria	Acidobacteria	Blastocatellia (Subgroup 4)	11-24	uncultured soil bacterium	uncultured soil bacterium	uncultured soil bacterium	29
177	d58f5fcff81cfecdef42f7b4badcb862	165	1	Bacteria	Proteobacteria	Alphaproteobacteria	Rhizobiales	Xanthobacteraceae	uncultured	NA	29
181	d81ab46dd7a93968ae42cf20e07c2f4c	183	1	Bacteria	Verrucomicrobia	Verrucomicrobiae	Chthoniobacterales	Chthoniobacteraceae	Chthoniobacter	NA	29
187	dcd424e89b5dbafc1cece190a89c14e4	130	1	Bacteria	Proteobacteria	Deltaproteobacteria	RCP2-54	uncultured bacterium	uncultured bacterium	uncultured bacterium	29
199	eaf8fb1f355b7548d69d83ccce95f618	51	1	Bacteria	Actinobacteria	Acidimicrobiia	IMCC26256	Ambiguous_taxa	Ambiguous_taxa	Ambiguous_taxa	29
204	f086db884f4353bf537fae678b1e9ec2	24	1	Bacteria	Planctomycetes	Planctomycetacia	Planctomycetales	uncultured	uncultured Crater Lake bacterium CL500-4	uncultured Crater Lake bacterium CL500-4	29
7	08d5812c27ab4673178cb27745c06621	210	2	Bacteria	Acidobacteria	Acidobacteriia	Acidobacteriales	uncultured	NA	NA	45
9	0b77ef3b3103d8d60c2bc583130b6fdb	75	2	Bacteria	Chloroflexi	Chloroflexia	Chloroflexales	Roseiflexaceae	uncultured	uncultured bacterium	45
10	0bc485c39f14521dba9dae4aba12dce6	45	2	Bacteria	Actinobacteria	Thermoleophilia	Gaiellales	uncultured	NA	NA	45
11	0c5c41c2dc4497287634180ae675bc9b	60	2	Bacteria	NA	NA	NA	NA	NA	NA	45
20	1f13792f389e5e8ae8efa73ccd0df467	35	2	Bacteria	Planctomycetes	Planctomycetacia	Gemmatales	Gemmataceae	Gemmata	NA	45
25	26210587e2eec255b031dca62c5a57a3	36	2	Bacteria	Rokubacteria	NC10	Rokubacteriales	NA	NA	NA	45
31	2e2474c61a5cda3d956004b558efc7f5	37	2	Bacteria	Nitrospirae	Nitrospira	Nitrospirales	Nitrospiraceae	Nitrospira	NA	45
36	32e5b4bfd39837d7d5c8dec467ade297	120	2	Bacteria	Bacteroidetes	Ignavibacteria	Kryptoniales	BSV26	uncultured bacterium	uncultured bacterium	45
38	3544fc377317b97f4b6127db184dbee6	125	2	Bacteria	NA	NA	NA	NA	NA	NA	45
46	3a7c79da06d8444814fb01a6279120e8	121	2	Bacteria	Bacteroidetes	Ignavibacteria	OPB56	Bacteroidetes bacterium enrichment culture clone phylotype P11	Bacteroidetes bacterium enrichment culture clone phylotype P11	Bacteroidetes bacterium enrichment culture clone phylotype P11	45
52	45d6a3bb042912dcd54415703d37dc38	46	2	Bacteria	Actinobacteria	Thermoleophilia	Gaiellales	uncultured	uncultured bacterium	uncultured bacterium	45
65	52b2107299d393255334c01651995760	10	2	Bacteria	Cyanobacteria	Oxyphotobacteria	Nostocales	Nostocaceae	Chlorogloeopsis PCC-7518	Ambiguous_taxa	45
66	57e274bd5e254422c22235057a3bf45b	176	2	Bacteria	Proteobacteria	Alphaproteobacteria	Rhizobiales	Hyphomicrobiaceae	Pedomicrobium	NA	45
67	5a044de9f8b52559cb723d477f9661da	9	2	Bacteria	Cyanobacteria	Oxyphotobacteria	Nostocales	Nostocaceae	Fischerella PCC-9339	NA	45
71	60ee4a45cce16ff5fe6d9e14c9d7a8ed	89	2	Bacteria	Chloroflexi	JG30-KF-CM66	NA	NA	NA	NA	45
75	6680852a1b038a0009a9d8fc2c29d05e	71	2	Bacteria	Chloroflexi	Ktedonobacteria	Ktedonobacterales	Ktedonobacteraceae	Thermogemmatispora	NA	45
77	6939ce3c9ed740aa78eb4ca6c67c6c95	55	2	Bacteria	Actinobacteria	Rubrobacteria	Rubrobacterales	Rubrobacteriaceae	Rubrobacter	uncultured Actinomycetales bacterium	45
81	6c2b3ca6d95ef0b554df45d9247d6dd1	12	2	Bacteria	Cyanobacteria	Oxyphotobacteria	Nostocales	Nostocaceae	Chlorogloeopsis PCC-7518	Ambiguous_taxa	45
83	6d9680edda9eef189ae7a5205a972465	47	2	Bacteria	Actinobacteria	MB-A2-108	NA	NA	NA	NA	45
87	783d68b701730e6fab7f72bbb47f62d3	95	2	Bacteria	Chloroflexi	JG30-KF-CM66	NA	NA	NA	NA	45
94	848b32aa62334b1f218645f2096e90c7	105	2	Bacteria	Armatimonadetes	Chthonomonadetes	Chthonomonadales	uncultured bacterium	uncultured bacterium	uncultured bacterium	45
99	87c89962aebdcb25221ff8f38f264df2	107	2	Bacteria	Armatimonadetes	Chthonomonadetes	Chthonomonadales	Chthonomonadaceae	Chthonomonas	Ambiguous_taxa	45
102	8d76605f150b2df7ea85a0d52fd16b8c	50	2	Bacteria	Actinobacteria	Acidimicrobiia	IMCC26256	NA	NA	NA	45
106	9077af61cd5de468a0d280c1887e1d1e	81	2	Bacteria	Chloroflexi	TK10	Chloroflexi bacterium JEA33	Chloroflexi bacterium JEA33	Chloroflexi bacterium JEA33	Chloroflexi bacterium JEA33	45
110	9467f44c1d22d34f7ab354d6f781aeef	41	2	Bacteria	Actinobacteria	Thermoleophilia	Thermophilales	Thermoleophilaceae	Thermoleophilum	Ambiguous_taxa	45
113	998bd9a9277837ead97ae349a5ec4df7	11	2	Bacteria	Cyanobacteria	Oxyphotobacteria	Nostocales	Nostocaceae	Chlorogloeopsis PCC-7518	Ambiguous_taxa	45
114	9bdea2b9751121e2a4b6c07a27ef2767	96	2	Bacteria	Chloroflexi	KD4-96	uncultured bacterium	uncultured bacterium	uncultured bacterium	uncultured bacterium	45
117	9dc9421392f96d646c1e50532ce1d6a4	216	2	Bacteria	Dadabacteria	Dadabacteriia	Dadabacteriales	uncultured bacterium	uncultured bacterium	uncultured bacterium	45
126	a4c17d1cf5e8f4de2091f19ea20bd2e2	32	2	Bacteria	Planctomycetes	Planctomycetacia	Gemmatales	Gemmataceae	uncultured	uncultured bacterium	45
137	ab58ecad9110b47c91ea0b31d9c05c22	122	2	Bacteria	Bacteroidetes	Ignavibacteria	OPB56	Bacteroidetes bacterium enrichment culture clone phylotype P11	Bacteroidetes bacterium enrichment culture clone phylotype P11	Bacteroidetes bacterium enrichment culture clone phylotype P11	45
143	b26ea21d284e5f1e7a52a22abb53ecd5	21	2	Bacteria	Planctomycetes	Phycisphaerae	Tepidisphaerales	WD2101 soil group	uncultured bacterium	uncultured bacterium	45
147	bb9ef3e8eda373a33355321872512461	93	2	Bacteria	Chloroflexi	JG30-KF-CM66	uncultured bacterium	uncultured bacterium	uncultured bacterium	uncultured bacterium	45
150	bce8bdcfa50025f0e8136652c1a5afe6	113	2	Bacteria	Acidobacteria	Blastocatellia (Subgroup 4)	11-24	uncultured bacterium	uncultured bacterium	uncultured bacterium	45
155	c08c02c589b921f53d9072f1336b4cd3	146	2	Bacteria	Proteobacteria	Alphaproteobacteria	Acetobacterales	Acetobacteraceae	Acidicaldus	Ambiguous_taxa	45
159	c33e5057cf457466c16c7904d77a580d	79	2	Bacteria	Chloroflexi	TK10	uncultured bacterium	uncultured bacterium	uncultured bacterium	uncultured bacterium	45
162	c5f9f8ab569a718254504dfd0631f82d	74	2	Bacteria	Chloroflexi	Chloroflexia	Chloroflexales	Roseiflexaceae	uncultured	NA	45
188	dd7f954546c894cb7d6fe4cfee12aeaa	57	2	Bacteria	Chloroflexi	Ktedonobacteria	C0119	uncultured soil bacterium	uncultured soil bacterium	uncultured soil bacterium	45
189	e0031ff5171428c27087f1f2a8f1d837	111	2	Bacteria	Acidobacteria	Blastocatellia (Subgroup 4)	Blastocatellales	Blastocatellaceae	uncultured	uncultured bacterium	45
191	e1255e2eb54ac61b195ef9706b8d8a19	172	2	Bacteria	Proteobacteria	Alphaproteobacteria	Rhizobiales	Rhodomicrobiaceae	Rhodomicrobium	uncultured bacterium	45
195	e95eb38cb34af09638805cea252719aa	80	2	Bacteria	Chloroflexi	TK10	uncultured bacterium	uncultured bacterium	uncultured bacterium	uncultured bacterium	45
201	ee324f1b8eef6080626518da6950665e	25	2	Bacteria	Planctomycetes	Planctomycetacia	Pirellulales	Pirellulaceae	uncultured	uncultured bacterium	45
203	f016f1c2e426a476d7d33cbd2c68685c	110	2	Bacteria	Acidobacteria	Blastocatellia (Subgroup 4)	Pyrinomonadales	Pyrinomonadaceae	Pyrinomonas	uncultured bacterium	45
211	f5abe7eb6a0b58ad6dfeb9a8c8512007	126	2	Bacteria	Proteobacteria	Deltaproteobacteria	Desulfarculales	Desulfarculaceae	uncultured	uncultured sludge bacterium H16	45
214	f9ef48ce23f4df35844968ae871f8255	116	2	Bacteria	Deinococcus-Thermus	Deinococci	Thermales	Thermaceae	Meiothermus	Meiothermus silvanus DSM 9946	45
215	fc52b1b702a500c3709abe70d1bbb905	103	2	Bacteria	Gemmatimonadetes	Gemmatimonadetes	Gemmatimonadales	Gemmatimonadaceae	uncultured	uncultured bacterium	45
6	074bc30351bffb6f280c9c950a2f4fd3	148	3	Bacteria	Proteobacteria	Alphaproteobacteria	Acetobacterales	Acetobacteraceae	NA	NA	17
17	181aa9ce2746bd73e4d3c6e21bf74e7c	163	3	Bacteria	Proteobacteria	Alphaproteobacteria	Rhizobiales	Xanthobacteraceae	uncultured	NA	17
19	1aa5c723f6adce6bebc3dc45ce79d6c7	86	3	Bacteria	Chloroflexi	JG30-KF-CM66	uncultured bacterium	uncultured bacterium	uncultured bacterium	uncultured bacterium	17
40	379b2b24aa062a3643210f0a5aae8ef8	87	3	Bacteria	Chloroflexi	JG30-KF-CM66	uncultured bacterium	uncultured bacterium	uncultured bacterium	uncultured bacterium	17
50	43ba9929160524b20d8d1fe7d81c0010	155	3	Bacteria	Proteobacteria	Alphaproteobacteria	Elsterales	uncultured	uncultured bacterium	uncultured bacterium	17
69	5edbeb59e19dd065029935c9c6242ea9	207	3	Bacteria	Acidobacteria	Acidobacteriia	Acidobacteriales	NA	NA	NA	17
140	ae4bed24ecc22b44cb3ae83b97e3256b	66	3	Bacteria	Chloroflexi	Ktedonobacteria	Ktedonobacterales	Ktedonobacteraceae	1921-2	uncultured bacterium	17
141	af87ac51e6c474e3020c3bf1f514445c	44	3	Bacteria	Actinobacteria	Thermoleophilia	Gaiellales	uncultured	uncultured organism	uncultured organism	17
148	bc37affe55c785b0e0a7a5e8a6182563	56	3	Bacteria	Chloroflexi	Ktedonobacteria	B10-SB3A	uncultured bacterium	uncultured bacterium	uncultured bacterium	17
153	bf1866a8e86b6ffa76dba29582ccec7a	62	3	Bacteria	Chloroflexi	Ktedonobacteria	Ktedonobacterales	Ktedonobacteraceae	1921-3	uncultured bacterium	17
154	c002b96ed534678003cd99c1c79edf69	106	3	Bacteria	Armatimonadetes	Chthonomonadetes	Chthonomonadales	Chthonomonadaceae	Chthonomonas	uncultured bacterium	17
161	c4d235ed69e54971474ec41d5edd110e	193	3	Bacteria	Acidobacteria	Acidobacteriia	Solibacterales	Solibacteraceae (Subgroup 3)	Bryobacter	NA	17
163	c768edf4fe1846351216c18ae6b401cb	159	3	Bacteria	Proteobacteria	Alphaproteobacteria	Caulobacterales	Caulobacteraceae	PMMR1	Caulobacteraceae bacterium PMMR1	17
190	e05c74d25f83d217fe671a84a82b3d4c	218	3	Bacteria	Chloroflexi	AD3	uncultured bacterium	uncultured bacterium	uncultured bacterium	uncultured bacterium	17
210	f5090be03e5f14ecf1f850c5194dd43c	54	3	Bacteria	Actinobacteria	Acidimicrobiia	NA	NA	NA	NA	17
212	f762efdbaf389c12961429fa0863b03d	85	3	Bacteria	Chloroflexi	JG30-KF-CM66	uncultured bacterium	uncultured bacterium	uncultured bacterium	uncultured bacterium	17
217	fdadfabc0404a999b3f88161952d542a	199	3	Bacteria	Acidobacteria	Acidobacteriia	Solibacterales	Solibacteraceae (Subgroup 3)	Bryobacter	NA	17
2	028c42bb3f2222cabf2b06798bb7b721	143	4	Bacteria	Proteobacteria	Alphaproteobacteria	Micropepsales	Micropepsaceae	uncultured	NA	53
3	02f5632f927ab94eef60d6f6f47b7234	173	4	Bacteria	Proteobacteria	Alphaproteobacteria	Rhizobiales	Rhodomicrobiaceae	Rhodomicrobium	NA	53
12	0f7a8fd961978ed5520b4c93ddc439fd	3	4	Bacteria	Cyanobacteria	Oxyphotobacteria	Oxyphotobacteria Incertae Sedis	Unknown Family	uncultured	uncultured cyanobacterium	53
13	119461ab9fecdbc6e552348981f71e64	53	4	Bacteria	Actinobacteria	Acidimicrobiia	Microtrichales	Ilumatobacteraceae	uncultured	NA	53
14	12e2445e6d04c14ee192a171eb4b5231	185	4	Bacteria	Verrucomicrobia	Verrucomicrobiae	Chthoniobacterales	Xiphinematobacteraceae	Candidatus Xiphinematobacter	NA	53
16	13cfd884af6fb2441f6425a01900a201	197	4	Bacteria	Acidobacteria	Acidobacteriia	Solibacterales	Solibacteraceae (Subgroup 3)	Elev-16S-1166	uncultured bacterium	53
22	237f83b7b04d289c421a2fb99d77241c	209	4	Bacteria	Acidobacteria	Acidobacteriia	Acidobacteriales	uncultured	uncultured bacterium	uncultured bacterium	53
23	23fad43daa464680944b0632d6473717	84	4	Bacteria	Chloroflexi	SHA-26	uncultured bacterium	uncultured bacterium	uncultured bacterium	uncultured bacterium	53
30	2d88f8a994a8d78116ea514831da16cc	14	4	Bacteria	Cyanobacteria	Oxyphotobacteria	Chloroplast	Nephrolepis biserrata var. furcans	Nephrolepis biserrata var. furcans	Nephrolepis biserrata var. furcans	53
37	333c89e58d957f64eec6f6b3b3d89cf1	132	4	Bacteria	Proteobacteria	Gammaproteobacteria	WD260	uncultured bacterium	uncultured bacterium	uncultured bacterium	53
41	38269f66d7071193893359d7565eb882	145	4	Bacteria	Proteobacteria	Alphaproteobacteria	Acetobacterales	Acetobacteraceae	NA	NA	53
45	3a5430d039181b0fa594dc5cc99ef563	174	4	Bacteria	Proteobacteria	Alphaproteobacteria	Rhizobiales	Hyphomicrobiaceae	Pedomicrobium	NA	53
53	46300b7053dbd35561be3877f87eb315	147	4	Bacteria	Proteobacteria	Alphaproteobacteria	Acetobacterales	Acetobacteraceae	NA	NA	53
55	46daa73574a56a3fe7a2601d83689e92	4	4	Bacteria	Cyanobacteria	Oxyphotobacteria	Leptolyngbyales	Leptolyngbyaceae	uncultured	uncultured bacterium	53
57	485cb06b1a574512736ffdf7d485b8a8	144	4	Bacteria	Proteobacteria	Alphaproteobacteria	Acetobacterales	Acetobacteraceae	NA	NA	53
60	4ad91ee4b9785bfccd2ae391f34849f0	19	4	Bacteria	Cyanobacteria	Oxyphotobacteria	Gloeobacterales	Gloeobacteraceae	Gloeobacter PCC-7421	Ambiguous_taxa	53
61	4dfea4633ff3fba0b29270962e1cb5ea	212	4	Bacteria	Firmicutes	Bacilli	Bacillales	Bacillaceae	Bacillus	NA	53
63	4fe63763c683a8eb0215b596a3801b55	33	4	Bacteria	Planctomycetes	Planctomycetacia	Gemmatales	Gemmataceae	uncultured	NA	53
70	5f2f340d53d8e179db1f7c6af0a3baf4	69	4	Bacteria	Chloroflexi	Ktedonobacteria	Ktedonobacterales	Ktedonobacteraceae	NA	NA	53
78	6b178a37ffded59cdc68bee680c8ab06	27	4	Bacteria	Planctomycetes	Planctomycetacia	Pirellulales	Pirellulaceae	uncultured	uncultured bacterium	53
80	6c000889e924618a776d251fb484aa2e	17	4	Bacteria	Cyanobacteria	Oxyphotobacteria	Leptolyngbyales	Leptolyngbyaceae	uncultured cyanobacterium	uncultured cyanobacterium	53
84	6f650ae2baaa4e3176e106c048836878	34	4	Bacteria	Planctomycetes	Planctomycetacia	Gemmatales	Gemmataceae	Gemmata	Gemmata sp. Br1-1	53
96	85da4c7ad395edb275619b0a07ce4255	202	4	Bacteria	Acidobacteria	Acidobacteriia	Solibacterales	Solibacteraceae (Subgroup 3)	Candidatus Solibacter	NA	53
105	904ff111da50dcb35eb9876b9e3a2b5b	177	4	Bacteria	Proteobacteria	Alphaproteobacteria	Rhizobiales	Hyphomicrobiaceae	Pedomicrobium	NA	53
107	91e21db6e5e77729bbbbc92b5546eff7	161	4	Bacteria	Proteobacteria	Alphaproteobacteria	Rhizobiales	Beijerinckiaceae	Roseiarcus	uncultured bacterium	53
108	93fbb92e11751941dc2b28323f98a20e	8	4	Bacteria	Cyanobacteria	Oxyphotobacteria	Nostocales	Nostocaceae	Stigonema DHS1-1	Ambiguous_taxa	53
112	987330b408c699fb68890d7dd1584e1e	18	4	Bacteria	Cyanobacteria	Oxyphotobacteria	Gloeobacterales	Gloeobacteraceae	Gloeobacter PCC-7421	Ambiguous_taxa	53
115	9c27243f2cfaf2ee0c2bf94bc6950cab	43	4	Bacteria	Actinobacteria	Thermoleophilia	Solirubrobacterales	Solirubrobacteraceae	uncultured	NA	53
120	a0d7dc01938700a7ebfbf38754990599	188	4	Bacteria	Acidobacteria	Acidobacteriia	Subgroup 2	Ambiguous_taxa	Ambiguous_taxa	Ambiguous_taxa	53
122	a2e80a12cf6a82918eb0f6a2000c62b9	52	4	Bacteria	Actinobacteria	Acidimicrobiia	IMCC26256	bacterium enrichment culture clone auto73_4W	bacterium enrichment culture clone auto73_4W	bacterium enrichment culture clone auto73_4W	53
127	a4e9f8cd90c533e771e3994e1a3e340f	152	4	Bacteria	Proteobacteria	Alphaproteobacteria	Elsterales	uncultured	NA	NA	53
128	a502ad61356df7e47d2a88fa02fd65b2	169	4	Bacteria	Proteobacteria	Alphaproteobacteria	Rhizobiales	Xanthobacteraceae	NA	NA	53
129	a5d8d8d004f0d238a9f3a4ad4e6fa2f5	15	4	Bacteria	Cyanobacteria	Oxyphotobacteria	Nostocales	Nostocaceae	uncultured	uncultured cyanobacterium	53
138	abcacba9cc2532c35d3a27e4380d7b2e	141	4	Bacteria	Proteobacteria	Alphaproteobacteria	Micropepsales	Micropepsaceae	uncultured	bacterium enrichment culture clone auto2_4W	53
142	b14f2f29752e95fa2e698923714234e8	1	4	Bacteria	Cyanobacteria	Oxyphotobacteria	Leptolyngbyales	Leptolyngbyaceae	HAVOmat113	Ambiguous_taxa	53
146	bb5063e25732ff7ec0d9aa1266efe7ad	214	4	Bacteria	Chloroflexi	Ktedonobacteria	C0119	uncultured Chloroflexi bacterium	uncultured Chloroflexi bacterium	uncultured Chloroflexi bacterium	53
149	bc5730b680ce359735bcb880c0a021c8	78	4	Bacteria	NA	NA	NA	NA	NA	NA	53
160	c495a7dad171975c8f53536cbd054a5b	22	4	Bacteria	Planctomycetes	Phycisphaerae	Tepidisphaerales	WD2101 soil group	NA	NA	53
164	c8e296089f48c71f670eed94f2cdc5ec	20	4	Bacteria	Cyanobacteria	Oxyphotobacteria	Gloeobacterales	Gloeobacteraceae	Gloeobacter PCC-7421	Ambiguous_taxa	53
166	ca0125c354ca592f41786dfd3ba410b6	138	4	Bacteria	Proteobacteria	Gammaproteobacteria	Betaproteobacteriales	Nitrosomonadaceae	mle1-7	uncultured beta proteobacterium	53
167	cbde29475834033eca8e4e355e046e69	16	4	Bacteria	Cyanobacteria	Oxyphotobacteria	Nostocales	uncultured	uncultured bacterium	uncultured bacterium	53
169	ce0c5ddb464a7a1ac0dc94e580eb3c79	201	4	Bacteria	Acidobacteria	Acidobacteriia	Solibacterales	Solibacteraceae (Subgroup 3)	Bryobacter	NA	53
175	d456cec479b2ef94bc53f6b48a0791fa	195	4	Bacteria	Acidobacteria	Acidobacteriia	Solibacterales	Solibacteraceae (Subgroup 3)	Bryobacter	NA	53
178	d691c1f3620cc989c973aa6257c7fb0e	168	4	Bacteria	Proteobacteria	Alphaproteobacteria	Rhizobiales	Xanthobacteraceae	Bradyrhizobium	NA	53
180	d7cff685530f98272d991043474c9394	68	4	Bacteria	Chloroflexi	Ktedonobacteria	Ktedonobacterales	Ktedonobacteraceae	uncultured	uncultured bacterium	53
183	dacc76beac806d16f29ee5890fb62056	158	4	Bacteria	Proteobacteria	Alphaproteobacteria	Caulobacterales	Caulobacteraceae	Phenylobacterium	NA	53
185	dbabb0e07c39dc3f3eaddb16d845db38	59	4	Bacteria	Chloroflexi	Ktedonobacteria	Ktedonobacterales	JG30-KF-AS9	uncultured bacterium	uncultured bacterium	53
193	e3ed780a7a6da813bb3aa45cc72717db	13	4	Bacteria	Cyanobacteria	Oxyphotobacteria	Nostocales	Nostocaceae	NA	NA	53
194	e635d69f93c796db38b7d08115244427	215	4	Bacteria	Chloroflexi	Ktedonobacteria	C0119	uncultured bacterium	uncultured bacterium	uncultured bacterium	53
196	ea5614b1ba5fc534e9828cef69bb4b30	135	4	Bacteria	Proteobacteria	Gammaproteobacteria	Gammaproteobacteria Incertae Sedis	Unknown Family	Acidibacter	NA	53
197	ea6a1c3ca2958b3e96e2b9c892add614	162	4	Bacteria	Proteobacteria	Alphaproteobacteria	Rhizobiales	Xanthobacteraceae	NA	NA	53
216	fcd57701c651a1331ccffa36569f698c	5	4	Bacteria	Cyanobacteria	Oxyphotobacteria	Nostocales	NA	NA	NA	53
218	fe0fc3192327a6e3775b73db9b9877ba	180	4	Bacteria	Proteobacteria	Alphaproteobacteria	Rhizobiales	Hyphomicrobiaceae	Hyphomicrobium	NA	53
5	051dd07734932310426d1ef2644bedc9	67	5	Bacteria	Chloroflexi	Ktedonobacteria	Ktedonobacterales	Ktedonobacteraceae	1921-2	uncultured bacterium	21
18	18b4aed38aa8292971c138975ee056b1	98	5	Bacteria	Entotheonellaeota	Entotheonellia	Entotheonellales	Entotheonellaceae	uncultured bacterium	uncultured bacterium	21
24	24356f88e1a2ac7dea60f26dd48247b6	76	5	Bacteria	Chloroflexi	Chloroflexia	Chloroflexales	Roseiflexaceae	uncultured	uncultured bacterium	21
28	2baddb79cb7425c24fe044b43a05f704	127	5	Bacteria	Proteobacteria	Deltaproteobacteria	Myxococcales	bacteriap25	uncultured Syntrophobacterales bacterium	uncultured Syntrophobacterales bacterium	21
33	2f80e3f1bd792f07d371114e8838f668	65	5	Bacteria	Chloroflexi	Ktedonobacteria	Ktedonobacterales	Ktedonobacteraceae	1921-2	uncultured bacterium	21
42	3879835531bc3352c4d595d29eabbf6c	58	5	Bacteria	Chloroflexi	Anaerolineae	SBR1031	uncultured bacterium	uncultured bacterium	uncultured bacterium	21
49	40178a6399f17b7b01639796400ca1ff	128	5	Bacteria	Proteobacteria	Deltaproteobacteria	RCP2-54	uncultured bacterium	uncultured bacterium	uncultured bacterium	21
54	46a092947ac107643a2f6afb9c404e1b	196	5	Bacteria	Acidobacteria	Acidobacteriia	Solibacterales	Solibacteraceae (Subgroup 3)	Bryobacter	NA	21
62	4fe32995333bacbb91ffce97f9e05b8f	151	5	Bacteria	Proteobacteria	Alphaproteobacteria	Elsterales	uncultured	NA	NA	21
93	843f39af4aa27eefb60574fb5cdcf7f5	190	5	Bacteria	Acidobacteria	Acidobacteriia	Subgroup 2	NA	NA	NA	21
103	8da585cee89fe99402f470e6f4c09482	129	5	Bacteria	Proteobacteria	Deltaproteobacteria	RCP2-54	uncultured bacterium	uncultured bacterium	uncultured bacterium	21
124	a3225014e1d5ac4ae00ff7d1219e3ce9	167	5	Bacteria	Proteobacteria	Alphaproteobacteria	Rhizobiales	Xanthobacteraceae	uncultured	NA	21
132	a8107d70ef605c3cb07bc484f208f870	179	5	Bacteria	Proteobacteria	Alphaproteobacteria	Rhizobiales	Hyphomicrobiaceae	Pedomicrobium	NA	21
133	a89480894c48fbc5e1aa891303202508	137	5	Bacteria	Proteobacteria	Gammaproteobacteria	Enterobacteriales	Enterobacteriaceae	NA	NA	21
135	a91289855bd7f0a4128679f6ac3a8aab	90	5	Archaea	Thaumarchaeota	Nitrososphaeria	Nitrosotaleales	Nitrosotaleaceae	Candidatus Nitrosotalea	NA	21
139	abf34c70af4f3b775e6e5e17d7ac060c	72	5	Bacteria	Chloroflexi	Ktedonobacteria	Ktedonobacterales	JG30-KF-AS9	uncultured bacterium	uncultured bacterium	21
182	dacc3d559b8cb7affaa2580309e7c270	64	5	Bacteria	Chloroflexi	Ktedonobacteria	Ktedonobacterales	Ktedonobacteraceae	1921-2	uncultured Ktedobacteria bacterium	21
184	db039c225f3da65e460bd013fdbee32e	170	5	Bacteria	Proteobacteria	Alphaproteobacteria	Rhizobiales	Xanthobacteraceae	uncultured	NA	21
205	f0caba91e6e00b54ae7b5cd0d0b92a6e	213	5	Bacteria	Firmicutes	Bacilli	Bacillales	Bacillaceae	Bacillus	NA	21
208	f45f05f24544d17b929c28f7623b4654	217	5	Bacteria	Dadabacteria	Dadabacteriia	Dadabacteriales	uncultured bacterium	uncultured bacterium	uncultured bacterium	21
209	f4f88d45af705661bf76e711805a2562	198	5	Bacteria	Acidobacteria	Acidobacteriia	Solibacterales	Solibacteraceae (Subgroup 3)	Bryobacter	NA	21
35	316eca76b835fd970b18ae087c187a96	186	6	Bacteria	Verrucomicrobia	Verrucomicrobiae	Pedosphaerales	Pedosphaeraceae	ADurb.Bin063-1	NA	14
44	39f7fd594cfed2e5bced396bcfc5b75d	156	6	Bacteria	Proteobacteria	Alphaproteobacteria	uncultured	metagenome	metagenome	metagenome	14
72	634543bf78eac40885483bfff2bb4868	166	6	Bacteria	Proteobacteria	Alphaproteobacteria	Rhizobiales	Xanthobacteraceae	uncultured	uncultured forest soil bacterium	14
73	648fbc3eb7b40d5beab649b0a5fbbd11	49	6	Bacteria	Actinobacteria	Acidimicrobiia	IMCC26256	NA	NA	NA	14
90	810b10cc6003eb124a923315aab6b86a	133	6	Bacteria	Proteobacteria	Gammaproteobacteria	WD260	uncultured bacterium	uncultured bacterium	uncultured bacterium	14
95	856a2ad545657a1462e8609412cf06e7	70	6	Bacteria	Chloroflexi	Ktedonobacteria	Ktedonobacterales	Ktedonobacteraceae	1959-1	uncultured Ktedobacteria bacterium	14
100	88b71750e7a8b978e21ceb915fbf96ee	154	6	Bacteria	Proteobacteria	Alphaproteobacteria	Elsterales	uncultured	NA	NA	14
109	942f52f17c3d951752f743d8b507fbea	136	6	Bacteria	Proteobacteria	Gammaproteobacteria	Gammaproteobacteria Incertae Sedis	Unknown Family	Acidibacter	uncultured gamma proteobacterium	14
119	9f5ab7566f52115e107a541d0398fa46	117	6	Bacteria	Deinococcus-Thermus	Deinococci	Thermales	Thermaceae	Meiothermus	uncultured Meiothermus sp.	14
145	b84a26a4babdd7648a0cab7918dbf0d3	157	6	Bacteria	Proteobacteria	Alphaproteobacteria	Reyranellales	Reyranellaceae	Reyranella	NA	14
171	cff280719a6aee942dc9fc8edd5422f3	115	6	Bacteria	Acidobacteria	Blastocatellia (Subgroup 4)	11-24	NA	NA	NA	14
186	dccece76ddb77b90ce9e3017a2fea162	150	6	Bacteria	Proteobacteria	Alphaproteobacteria	Elsterales	uncultured	NA	NA	14
198	ea79e87f03fb5f5c21ad0d0b516d464d	187	6	Bacteria	Acidobacteria	Acidobacteriia	Subgroup 2	uncultured Acidobacteria bacterium	uncultured Acidobacteria bacterium	uncultured Acidobacteria bacterium	14
213	f7cefd3c713862ec2c96583fb9fd1f81	208	6	Bacteria	Acidobacteria	Acidobacteriia	Acidobacteriales	Acidobacteriaceae (Subgroup 1)	Acidipila	NA	14
8	098720f2dfe047d7e8eb4ef90f9e67b2	97	7	Bacteria	Entotheonellaeota	Entotheonellia	Entotheonellales	Entotheonellaceae	uncultured bacterium	uncultured bacterium	39
15	12ea5f4938821f79fb0e28efc1036440	204	7	Bacteria	Acidobacteria	Acidobacteriia	Solibacterales	Solibacteraceae (Subgroup 3)	NA	NA	39
21	1ffe7d47b11e409d958e399b8e9802d2	205	7	Bacteria	Acidobacteria	Acidobacteriia	Solibacterales	Solibacteraceae (Subgroup 3)	PAUC26f	uncultured bacterium	39
26	26b4b3b62625da6c973e9de036d951d5	28	7	Bacteria	Planctomycetes	Planctomycetacia	Gemmatales	Gemmataceae	uncultured	uncultured planctomycete	39
29	2cb68a8e626c9213bdbbb87f891c157c	131	7	Bacteria	Proteobacteria	Deltaproteobacteria	Myxococcales	Haliangiaceae	Haliangium	uncultured Kofleria sp.	39
32	2f2a22ca156ddeb9f13c020a82609813	206	7	Bacteria	Acidobacteria	Acidobacteriia	Solibacterales	Solibacteraceae (Subgroup 3)	NA	NA	39
43	3881d2e062fc9ab6041118d0e0f2d0a5	153	7	Bacteria	Proteobacteria	Alphaproteobacteria	uncultured	NA	NA	NA	39
56	47f335c90e218767b7e7c051f782737b	63	7	Bacteria	Chloroflexi	Ktedonobacteria	Ktedonobacterales	Ktedonobacteraceae	1921-2	uncultured Ktedobacteria bacterium	39
58	495a434ccd3409cde847b9419cae1a93	100	7	Bacteria	Chloroflexi	SHA-26	uncultured bacterium	uncultured bacterium	uncultured bacterium	uncultured bacterium	39
59	49eb22cbba062cbbdfc2c9f3d211655c	82	7	Bacteria	Chloroflexi	TK10	Chloroflexi bacterium JEA33	Chloroflexi bacterium JEA33	Chloroflexi bacterium JEA33	Chloroflexi bacterium JEA33	39
74	65d1881a6d85110bee3e5fb26c36b6eb	104	7	Bacteria	Armatimonadetes	Fimbriimonadia	Fimbriimonadales	Fimbriimonadaceae	uncultured bacterium	uncultured bacterium	39
76	69222137531a7bf9f308d59a84405ee5	48	7	Bacteria	Actinobacteria	Acidimicrobiia	IMCC26256	NA	NA	NA	39
79	6bded20308ceb44262c52651627b8587	83	7	Bacteria	Chloroflexi	TK10	NA	NA	NA	NA	39
82	6c8f29639da1da2aeda820d3994b5f9a	101	7	Bacteria	NA	NA	NA	NA	NA	NA	39
88	7979c42aa4cea963cbd8516e1ad46f25	164	7	Bacteria	Proteobacteria	Alphaproteobacteria	Rhizobiales	Xanthobacteraceae	uncultured	NA	39
91	814bd1c620b555f04b30b8700333c71f	31	7	Bacteria	Planctomycetes	Planctomycetacia	Gemmatales	Gemmataceae	uncultured	NA	39
92	83191eaac26e2a7d71e71ace2e60f5f1	203	7	Bacteria	Acidobacteria	Acidobacteriia	Solibacterales	Solibacteraceae (Subgroup 3)	Candidatus Solibacter	NA	39
97	8670b1aa5b623328b5d823ba78e7a188	194	7	Bacteria	Acidobacteria	Acidobacteriia	Solibacterales	Solibacteraceae (Subgroup 3)	Bryobacter	NA	39
111	986433945db762e54031cb9b07b3026e	88	7	Bacteria	Chloroflexi	JG30-KF-CM66	uncultured bacterium	uncultured bacterium	uncultured bacterium	uncultured bacterium	39
116	9cb9acb09114d38f90f9351b4462432e	61	7	Bacteria	Chloroflexi	Ktedonobacteria	Ktedonobacterales	JG30-KF-AS9	uncultured bacterium	uncultured bacterium	39
118	9dca01f13262e827fe847b1be973a112	171	7	Bacteria	Proteobacteria	Alphaproteobacteria	Rhizobiales	Methyloligellaceae	uncultured	NA	39
123	a2fddccabd7f45a2248b0d634ec7a57f	191	7	Bacteria	Acidobacteria	Acidobacteriia	Subgroup 2	NA	NA	NA	39
125	a37a9f6fc98ac3bed9b7b2e51ab903a5	189	7	Bacteria	Acidobacteria	Acidobacteriia	Subgroup 2	NA	NA	NA	39
134	a9091607349b741b39e86785d1a396aa	140	7	Bacteria	Proteobacteria	Alphaproteobacteria	Rhodospirillales	Rhodospirillaceae	uncultured	NA	39
136	a97b23989ad5c9cba5eb939e2f0e4f7f	109	7	Bacteria	Armatimonadetes	Armatimonadia	Armatimonadales	NA	NA	NA	39
144	b83c75abea7368e86dfd9dce42e9ca8b	200	7	Bacteria	Acidobacteria	Acidobacteriia	Solibacterales	Solibacteraceae (Subgroup 3)	Bryobacter	NA	39
152	beb9ffa9e4df9b0f17d3044ba0bcffbf	184	7	Bacteria	Verrucomicrobia	Verrucomicrobiae	Chthoniobacterales	Chthoniobacteraceae	Candidatus Udaeobacter	NA	39
156	c22e19e7eb547b9d7b359ce35155c06b	7	7	Bacteria	Cyanobacteria	Oxyphotobacteria	Nostocales	Nostocaceae	Iphinoe LOS-B1	uncultured cyanobacterium	39
157	c24d2d165a17f97b7bd83be42726fa6a	102	7	Bacteria	Gemmatimonadetes	Gemmatimonadetes	Gemmatimonadales	Gemmatimonadaceae	uncultured	NA	39
170	cfb919fd648cf9d4f6ff137926daa207	134	7	Bacteria	Proteobacteria	Gammaproteobacteria	Gammaproteobacteria Incertae Sedis	Unknown Family	Acidibacter	NA	39
173	d108d9f1a0d08a63f11a176c7f6012b1	149	7	Bacteria	Proteobacteria	Alphaproteobacteria	Acetobacterales	Acetobacteraceae	NA	NA	39
174	d3794d5058e986efac19bb5b69a1ecb2	119	7	Bacteria	Deinococcus-Thermus	Deinococci	Thermales	Thermaceae	Meiothermus	uncultured Thermaceae bacterium	39
176	d50a83b4b20f87d9b25c6f4be1384289	39	7	Bacteria	Nitrospirae	Nitrospira	Nitrospirales	Nitrospiraceae	Nitrospira	uncultured soil bacterium	39
179	d727ddeacbdb61bce93b9ff2e45bcf46	112	7	Bacteria	Acidobacteria	Blastocatellia (Subgroup 4)	Pyrinomonadales	Pyrinomonadaceae	RB41	uncultured bacterium	39
192	e132d54de0d584e6377ad31ba1ca8a9d	94	7	Bacteria	Chloroflexi	JG30-KF-CM66	uncultured bacterium	uncultured bacterium	uncultured bacterium	uncultured bacterium	39
200	ed7734a486467abd4b6f27415821a6e1	192	7	Bacteria	Acidobacteria	Acidobacteriia	Solibacterales	Solibacteraceae (Subgroup 3)	Bryobacter	uncultured bacterium	39
202	f001697d63d550ce4005c031526d0b84	211	7	Bacteria	Acidobacteria	Acidobacteriia	Acidobacteriales	uncultured	uncultured Acidobacteriaceae bacterium	uncultured Acidobacteriaceae bacterium	39
206	f26313df5b595f6826b92c0c4a7cf960	73	7	Bacteria	Chloroflexi	Ktedonobacteria	Ktedonobacterales	JG30-KF-AS9	uncultured bacterium	uncultured bacterium	39
207	f2a624a41e000e6f2a4626cdf3975350	139	7	Bacteria	Proteobacteria	Gammaproteobacteria	Xanthomonadales	Rhodanobacteraceae	Rhodanobacter	uncultured Xanthomonadaceae bacterium	39

## Sheet: consortia 1
geo_fullnettable_wo_D2_w_subnetinfo_111321
	vector	node_ID	community	Kingdom	Phylum	Class	Order	Family	Genus	Species	community_size	hub_score(geo_subgraph)$vector
39	3709dd9ecc6e4b1d980235ce3b890f04	23	1	Bacteria	Planctomycetes	Phycisphaerae	Tepidisphaerales	WD2101 soil group	uncultured bacterium	uncultured bacterium	29	1
131	a783cdc3325aaa900acb5198841c0b01	91	1	Bacteria	Chloroflexi	Anaerolineae	RBG-13-54-9	uncultured Caldilineaceae bacterium	uncultured Caldilineaceae bacterium	uncultured Caldilineaceae bacterium	29	0.956522
101	8c7248c295063324f87d2078a2dafbab	182	1	Bacteria	Verrucomicrobia	Verrucomicrobiae	Chthoniobacterales	Chthoniobacteraceae	NA	NA	29	0.840059
47	3ca03c5b07808db637a2b2a0117d7aee	108	1	Bacteria	Armatimonadetes	Chthonomonadetes	Chthonomonadales	Chthonomonadaceae	Chthonomonas	uncultured Armatimonadetes bacterium	29	0.807101
181	d81ab46dd7a93968ae42cf20e07c2f4c	183	1	Bacteria	Verrucomicrobia	Verrucomicrobiae	Chthoniobacterales	Chthoniobacteraceae	Chthoniobacter	NA	29	0.782378
168	ccafe840e2d61e68c047d0e46040442d	38	1	Bacteria	Nitrospirae	Nitrospira	Nitrospirales	Nitrospiraceae	Nitrospira	Nitrospira enrichment culture clone Ga3a	29	0.732535
27	29768d82ed49749220260d90417cd875	92	1	Bacteria	Chloroflexi	Anaerolineae	uncultured Bellilinea sp.	uncultured Bellilinea sp.	uncultured Bellilinea sp.	uncultured Bellilinea sp.	29	0.707126
68	5c85063270cffe1a89e9c8259f1a4673	77	1	Bacteria	Chloroflexi	JG30-KF-CM66	NA	NA	NA	NA	29	0.699892
89	7e7673655d593712f49881fdca45cd40	99	1	Bacteria	Gemmatimonadetes	Gemmatimonadetes	Gemmatimonadales	Gemmatimonadaceae	uncultured	uncultured Gemmatimonadales bacterium	29	0.685537
130	a780a925c301bf3e04068729ebec3a64	123	1	Bacteria	Patescibacteria	Parcubacteria	NA	NA	NA	NA	29	0.677472
204	f086db884f4353bf537fae678b1e9ec2	24	1	Bacteria	Planctomycetes	Planctomycetacia	Planctomycetales	uncultured	uncultured Crater Lake bacterium CL500-4	uncultured Crater Lake bacterium CL500-4	29	0.642994
165	c9ed660f5ba8107b7561f06db9f5f32f	124	1	Bacteria	NA	NA	NA	NA	NA	NA	29	0.613789
48	40095a1737160c2db26151adfeff597c	118	1	Bacteria	Deinococcus-Thermus	Deinococci	Thermales	Thermaceae	Meiothermus	uncultured Thermaceae bacterium	29	0.574518
98	8685c9f4aa86982e1378fc2c58feaff0	181	1	Bacteria	Proteobacteria	Alphaproteobacteria	uncultured	uncultured bacterium	uncultured bacterium	uncultured bacterium	29	0.528844
1	021d6fa097db465733a1d8e9079556b2	2	1	Bacteria	Cyanobacteria	Oxyphotobacteria	Oxyphotobacteria Incertae Sedis	Unknown Family	Leptolyngbya ANT.L52.2	NA	29	0.51884
177	d58f5fcff81cfecdef42f7b4badcb862	165	1	Bacteria	Proteobacteria	Alphaproteobacteria	Rhizobiales	Xanthobacteraceae	uncultured	NA	29	0.510186
172	d0309f1fefb38f38937b63bf7729df9f	114	1	Bacteria	Acidobacteria	Blastocatellia (Subgroup 4)	11-24	uncultured soil bacterium	uncultured soil bacterium	uncultured soil bacterium	29	0.500738
104	9023abec15306433a783e37529328b39	30	1	Bacteria	Planctomycetes	Planctomycetacia	Gemmatales	Gemmataceae	uncultured	uncultured planctomycete	29	0.468707
4	039884b885502b4620faca6a0048b51c	40	1	Bacteria	Chlamydiae	Chlamydiae	Chlamydiales	Parachlamydiaceae	Candidatus Protochlamydia	metagenome	29	0.456999
151	bdabefc724840eea443a816abb210ecd	175	1	Bacteria	Proteobacteria	Alphaproteobacteria	Rhizobiales	Hyphomicrobiaceae	Pedomicrobium	NA	29	0.403976
85	76f38765e9ae7188823a2271f412174a	42	1	Bacteria	Actinobacteria	Thermoleophilia	Solirubrobacterales	67-14	uncultured bacterium	uncultured bacterium	29	0.385862
86	782239c0325f9bea9008098adebeda3f	142	1	Bacteria	Proteobacteria	Alphaproteobacteria	Micropepsales	Micropepsaceae	Micropepsis	uncultured bacterium	29	0.372994
51	44be192937ab4ceccfa28b156e94ac95	178	1	Bacteria	Proteobacteria	Alphaproteobacteria	Rhizobiales	Hyphomicrobiaceae	Pedomicrobium	NA	29	0.353362
121	a1421ab0a373c1285a1a71828beb59b5	29	1	Bacteria	Planctomycetes	Planctomycetacia	Gemmatales	Gemmataceae	uncultured	NA	29	0.347068
187	dcd424e89b5dbafc1cece190a89c14e4	130	1	Bacteria	Proteobacteria	Deltaproteobacteria	RCP2-54	uncultured bacterium	uncultured bacterium	uncultured bacterium	29	0.338581
199	eaf8fb1f355b7548d69d83ccce95f618	51	1	Bacteria	Actinobacteria	Acidimicrobiia	IMCC26256	Ambiguous_taxa	Ambiguous_taxa	Ambiguous_taxa	29	0.337884
34	308edbf1306727826a5458660ca4b54e	6	1	Bacteria	Cyanobacteria	Oxyphotobacteria	Nostocales	uncultured	uncultured cyanobacterium	uncultured cyanobacterium	29	0.237344
64	503e41ad0f307ddab8611644297ebb18	26	1	Bacteria	Planctomycetes	Planctomycetacia	Pirellulales	Pirellulaceae	uncultured	uncultured bacterium	29	0.21937
158	c2e1be12ba8c1fcfdf343bdc90083bc4	160	1	Bacteria	Proteobacteria	Alphaproteobacteria	Rhizobiales	Rhizobiales Incertae Sedis	Bauldia	NA	29	0.125459
												0.545729

## Sheet: consortia 2
geo_fullnettable_wo_D2_w_subnetinfo_111321
	vector	node_ID	community	Kingdom	Phylum	Class	Order	Family	Genus	Species	community_size	hub_score(geo_subgraph)$vector
52	45d6a3bb042912dcd54415703d37dc38	46	2	Bacteria	Actinobacteria	Thermoleophilia	Gaiellales	uncultured	uncultured bacterium	uncultured bacterium	45	1
25	26210587e2eec255b031dca62c5a57a3	36	2	Bacteria	Rokubacteria	NC10	Rokubacteriales	NA	NA	NA	45	0.992122
126	a4c17d1cf5e8f4de2091f19ea20bd2e2	32	2	Bacteria	Planctomycetes	Planctomycetacia	Gemmatales	Gemmataceae	uncultured	uncultured bacterium	45	0.864096
71	60ee4a45cce16ff5fe6d9e14c9d7a8ed	89	2	Bacteria	Chloroflexi	JG30-KF-CM66	NA	NA	NA	NA	45	0.793954
77	6939ce3c9ed740aa78eb4ca6c67c6c95	55	2	Bacteria	Actinobacteria	Rubrobacteria	Rubrobacterales	Rubrobacteriaceae	Rubrobacter	uncultured Actinomycetales bacterium	45	0.76291
36	32e5b4bfd39837d7d5c8dec467ade297	120	2	Bacteria	Bacteroidetes	Ignavibacteria	Kryptoniales	BSV26	uncultured bacterium	uncultured bacterium	45	0.752206
83	6d9680edda9eef189ae7a5205a972465	47	2	Bacteria	Actinobacteria	MB-A2-108	NA	NA	NA	NA	45	0.723776
102	8d76605f150b2df7ea85a0d52fd16b8c	50	2	Bacteria	Actinobacteria	Acidimicrobiia	IMCC26256	NA	NA	NA	45	0.70829
214	f9ef48ce23f4df35844968ae871f8255	116	2	Bacteria	Deinococcus-Thermus	Deinococci	Thermales	Thermaceae	Meiothermus	Meiothermus silvanus DSM 9946	45	0.707455
7	08d5812c27ab4673178cb27745c06621	210	2	Bacteria	Acidobacteria	Acidobacteriia	Acidobacteriales	uncultured	NA	NA	45	0.661741
191	e1255e2eb54ac61b195ef9706b8d8a19	172	2	Bacteria	Proteobacteria	Alphaproteobacteria	Rhizobiales	Rhodomicrobiaceae	Rhodomicrobium	uncultured bacterium	45	0.632319
137	ab58ecad9110b47c91ea0b31d9c05c22	122	2	Bacteria	Bacteroidetes	Ignavibacteria	OPB56	Bacteroidetes bacterium enrichment culture clone phylotype P11	Bacteroidetes bacterium enrichment culture clone phylotype P11	Bacteroidetes bacterium enrichment culture clone phylotype P11	45	0.572934
66	57e274bd5e254422c22235057a3bf45b	176	2	Bacteria	Proteobacteria	Alphaproteobacteria	Rhizobiales	Hyphomicrobiaceae	Pedomicrobium	NA	45	0.553036
65	52b2107299d393255334c01651995760	10	2	Bacteria	Cyanobacteria	Oxyphotobacteria	Nostocales	Nostocaceae	Chlorogloeopsis PCC-7518	Ambiguous_taxa	45	0.542092
67	5a044de9f8b52559cb723d477f9661da	9	2	Bacteria	Cyanobacteria	Oxyphotobacteria	Nostocales	Nostocaceae	Fischerella PCC-9339	NA	45	0.499844
94	848b32aa62334b1f218645f2096e90c7	105	2	Bacteria	Armatimonadetes	Chthonomonadetes	Chthonomonadales	uncultured bacterium	uncultured bacterium	uncultured bacterium	45	0.485797
188	dd7f954546c894cb7d6fe4cfee12aeaa	57	2	Bacteria	Chloroflexi	Ktedonobacteria	C0119	uncultured soil bacterium	uncultured soil bacterium	uncultured soil bacterium	45	0.475056
162	c5f9f8ab569a718254504dfd0631f82d	74	2	Bacteria	Chloroflexi	Chloroflexia	Chloroflexales	Roseiflexaceae	uncultured	NA	45	0.465114
113	998bd9a9277837ead97ae349a5ec4df7	11	2	Bacteria	Cyanobacteria	Oxyphotobacteria	Nostocales	Nostocaceae	Chlorogloeopsis PCC-7518	Ambiguous_taxa	45	0.458475
159	c33e5057cf457466c16c7904d77a580d	79	2	Bacteria	Chloroflexi	TK10	uncultured bacterium	uncultured bacterium	uncultured bacterium	uncultured bacterium	45	0.454374
203	f016f1c2e426a476d7d33cbd2c68685c	110	2	Bacteria	Acidobacteria	Blastocatellia (Subgroup 4)	Pyrinomonadales	Pyrinomonadaceae	Pyrinomonas	uncultured bacterium	45	0.448148
9	0b77ef3b3103d8d60c2bc583130b6fdb	75	2	Bacteria	Chloroflexi	Chloroflexia	Chloroflexales	Roseiflexaceae	uncultured	uncultured bacterium	45	0.428482
189	e0031ff5171428c27087f1f2a8f1d837	111	2	Bacteria	Acidobacteria	Blastocatellia (Subgroup 4)	Blastocatellales	Blastocatellaceae	uncultured	uncultured bacterium	45	0.425718
20	1f13792f389e5e8ae8efa73ccd0df467	35	2	Bacteria	Planctomycetes	Planctomycetacia	Gemmatales	Gemmataceae	Gemmata	NA	45	0.422976
11	0c5c41c2dc4497287634180ae675bc9b	60	2	Bacteria	NA	NA	NA	NA	NA	NA	45	0.417957
211	f5abe7eb6a0b58ad6dfeb9a8c8512007	126	2	Bacteria	Proteobacteria	Deltaproteobacteria	Desulfarculales	Desulfarculaceae	uncultured	uncultured sludge bacterium H16	45	0.386018
46	3a7c79da06d8444814fb01a6279120e8	121	2	Bacteria	Bacteroidetes	Ignavibacteria	OPB56	Bacteroidetes bacterium enrichment culture clone phylotype P11	Bacteroidetes bacterium enrichment culture clone phylotype P11	Bacteroidetes bacterium enrichment culture clone phylotype P11	45	0.369865
147	bb9ef3e8eda373a33355321872512461	93	2	Bacteria	Chloroflexi	JG30-KF-CM66	uncultured bacterium	uncultured bacterium	uncultured bacterium	uncultured bacterium	45	0.367537
195	e95eb38cb34af09638805cea252719aa	80	2	Bacteria	Chloroflexi	TK10	uncultured bacterium	uncultured bacterium	uncultured bacterium	uncultured bacterium	45	0.365028
201	ee324f1b8eef6080626518da6950665e	25	2	Bacteria	Planctomycetes	Planctomycetacia	Pirellulales	Pirellulaceae	uncultured	uncultured bacterium	45	0.357991
114	9bdea2b9751121e2a4b6c07a27ef2767	96	2	Bacteria	Chloroflexi	KD4-96	uncultured bacterium	uncultured bacterium	uncultured bacterium	uncultured bacterium	45	0.344539
106	9077af61cd5de468a0d280c1887e1d1e	81	2	Bacteria	Chloroflexi	TK10	Chloroflexi bacterium JEA33	Chloroflexi bacterium JEA33	Chloroflexi bacterium JEA33	Chloroflexi bacterium JEA33	45	0.335718
215	fc52b1b702a500c3709abe70d1bbb905	103	2	Bacteria	Gemmatimonadetes	Gemmatimonadetes	Gemmatimonadales	Gemmatimonadaceae	uncultured	uncultured bacterium	45	0.325394
117	9dc9421392f96d646c1e50532ce1d6a4	216	2	Bacteria	Dadabacteria	Dadabacteriia	Dadabacteriales	uncultured bacterium	uncultured bacterium	uncultured bacterium	45	0.32071
10	0bc485c39f14521dba9dae4aba12dce6	45	2	Bacteria	Actinobacteria	Thermoleophilia	Gaiellales	uncultured	NA	NA	45	0.297981
38	3544fc377317b97f4b6127db184dbee6	125	2	Bacteria	NA	NA	NA	NA	NA	NA	45	0.285176
99	87c89962aebdcb25221ff8f38f264df2	107	2	Bacteria	Armatimonadetes	Chthonomonadetes	Chthonomonadales	Chthonomonadaceae	Chthonomonas	Ambiguous_taxa	45	0.283786
81	6c2b3ca6d95ef0b554df45d9247d6dd1	12	2	Bacteria	Cyanobacteria	Oxyphotobacteria	Nostocales	Nostocaceae	Chlorogloeopsis PCC-7518	Ambiguous_taxa	45	0.236431
87	783d68b701730e6fab7f72bbb47f62d3	95	2	Bacteria	Chloroflexi	JG30-KF-CM66	NA	NA	NA	NA	45	0.221788
143	b26ea21d284e5f1e7a52a22abb53ecd5	21	2	Bacteria	Planctomycetes	Phycisphaerae	Tepidisphaerales	WD2101 soil group	uncultured bacterium	uncultured bacterium	45	0.215494
75	6680852a1b038a0009a9d8fc2c29d05e	71	2	Bacteria	Chloroflexi	Ktedonobacteria	Ktedonobacterales	Ktedonobacteraceae	Thermogemmatispora	NA	45	0.199239
155	c08c02c589b921f53d9072f1336b4cd3	146	2	Bacteria	Proteobacteria	Alphaproteobacteria	Acetobacterales	Acetobacteraceae	Acidicaldus	Ambiguous_taxa	45	0.19847
110	9467f44c1d22d34f7ab354d6f781aeef	41	2	Bacteria	Actinobacteria	Thermoleophilia	Thermophilales	Thermoleophilaceae	Thermoleophilum	Ambiguous_taxa	45	0.182844
150	bce8bdcfa50025f0e8136652c1a5afe6	113	2	Bacteria	Acidobacteria	Blastocatellia (Subgroup 4)	11-24	uncultured bacterium	uncultured bacterium	uncultured bacterium	45	0.135804
31	2e2474c61a5cda3d956004b558efc7f5	37	2	Bacteria	Nitrospirae	Nitrospira	Nitrospirales	Nitrospiraceae	Nitrospira	NA	45	0.118933
												0.462169

## Sheet: consortia 3
	vector	node_ID	community	Kingdom	Phylum	Class	Order	Family	Genus	Species	community_size	hub_score(geo_subgraph)$vector
148	bc37affe55c785b0e0a7a5e8a6182563	56	3	Bacteria	Chloroflexi	Ktedonobacteria	B10-SB3A	uncultured bacterium	uncultured bacterium	uncultured bacterium	17	1
40	379b2b24aa062a3643210f0a5aae8ef8	87	3	Bacteria	Chloroflexi	JG30-KF-CM66	uncultured bacterium	uncultured bacterium	uncultured bacterium	uncultured bacterium	17	0.819494
154	c002b96ed534678003cd99c1c79edf69	106	3	Bacteria	Armatimonadetes	Chthonomonadetes	Chthonomonadales	Chthonomonadaceae	Chthonomonas	uncultured bacterium	17	0.774236
17	181aa9ce2746bd73e4d3c6e21bf74e7c	163	3	Bacteria	Proteobacteria	Alphaproteobacteria	Rhizobiales	Xanthobacteraceae	uncultured	NA	17	0.595767
141	af87ac51e6c474e3020c3bf1f514445c	44	3	Bacteria	Actinobacteria	Thermoleophilia	Gaiellales	uncultured	uncultured organism	uncultured organism	17	0.568623
153	bf1866a8e86b6ffa76dba29582ccec7a	62	3	Bacteria	Chloroflexi	Ktedonobacteria	Ktedonobacterales	Ktedonobacteraceae	1921-3	uncultured bacterium	17	0.526219
210	f5090be03e5f14ecf1f850c5194dd43c	54	3	Bacteria	Actinobacteria	Acidimicrobiia	NA	NA	NA	NA	17	0.517753
163	c768edf4fe1846351216c18ae6b401cb	159	3	Bacteria	Proteobacteria	Alphaproteobacteria	Caulobacterales	Caulobacteraceae	PMMR1	Caulobacteraceae bacterium PMMR1	17	0.442621
217	fdadfabc0404a999b3f88161952d542a	199	3	Bacteria	Acidobacteria	Acidobacteriia	Solibacterales	Solibacteraceae (Subgroup 3)	Bryobacter	NA	17	0.346296
190	e05c74d25f83d217fe671a84a82b3d4c	218	3	Bacteria	Chloroflexi	AD3	uncultured bacterium	uncultured bacterium	uncultured bacterium	uncultured bacterium	17	0.335099
140	ae4bed24ecc22b44cb3ae83b97e3256b	66	3	Bacteria	Chloroflexi	Ktedonobacteria	Ktedonobacterales	Ktedonobacteraceae	1921-2	uncultured bacterium	17	0.332383
69	5edbeb59e19dd065029935c9c6242ea9	207	3	Bacteria	Acidobacteria	Acidobacteriia	Acidobacteriales	NA	NA	NA	17	0.315171
50	43ba9929160524b20d8d1fe7d81c0010	155	3	Bacteria	Proteobacteria	Alphaproteobacteria	Elsterales	uncultured	uncultured bacterium	uncultured bacterium	17	0.302218
161	c4d235ed69e54971474ec41d5edd110e	193	3	Bacteria	Acidobacteria	Acidobacteriia	Solibacterales	Solibacteraceae (Subgroup 3)	Bryobacter	NA	17	0.204559
6	074bc30351bffb6f280c9c950a2f4fd3	148	3	Bacteria	Proteobacteria	Alphaproteobacteria	Acetobacterales	Acetobacteraceae	NA	NA	17	0.199628
19	1aa5c723f6adce6bebc3dc45ce79d6c7	86	3	Bacteria	Chloroflexi	JG30-KF-CM66	uncultured bacterium	uncultured bacterium	uncultured bacterium	uncultured bacterium	17	0.154021
212	f762efdbaf389c12961429fa0863b03d	85	3	Bacteria	Chloroflexi	JG30-KF-CM66	uncultured bacterium	uncultured bacterium	uncultured bacterium	uncultured bacterium	17	0.132722

## Sheet: consortia 4
geo_fullnettable_wo_D2_w_subnetinfo_111321
	vector	node_ID	community	Kingdom	Phylum	Class	Order	Family	Genus	Species	community_size	Hub score
218	fe0fc3192327a6e3775b73db9b9877ba	180	4	Bacteria	Proteobacteria	Alphaproteobacteria	Rhizobiales	Hyphomicrobiaceae	Hyphomicrobium	NA	53	1
169	ce0c5ddb464a7a1ac0dc94e580eb3c79	201	4	Bacteria	Acidobacteria	Acidobacteriia	Solibacterales	Solibacteraceae (Subgroup 3)	Bryobacter	NA	53	0.992674
53	46300b7053dbd35561be3877f87eb315	147	4	Bacteria	Proteobacteria	Alphaproteobacteria	Acetobacterales	Acetobacteraceae	NA	NA	53	0.981355
216	fcd57701c651a1331ccffa36569f698c	5	4	Bacteria	Cyanobacteria	Oxyphotobacteria	Nostocales	NA	NA	NA	53	0.899091
175	d456cec479b2ef94bc53f6b48a0791fa	195	4	Bacteria	Acidobacteria	Acidobacteriia	Solibacterales	Solibacteraceae (Subgroup 3)	Bryobacter	NA	53	0.81887
30	2d88f8a994a8d78116ea514831da16cc	14	4	Bacteria	Cyanobacteria	Oxyphotobacteria	Chloroplast	Nephrolepis biserrata var. furcans	Nephrolepis biserrata var. furcans	Nephrolepis biserrata var. furcans	53	0.794274
193	e3ed780a7a6da813bb3aa45cc72717db	13	4	Bacteria	Cyanobacteria	Oxyphotobacteria	Nostocales	Nostocaceae	NA	NA	53	0.783403
183	dacc76beac806d16f29ee5890fb62056	158	4	Bacteria	Proteobacteria	Alphaproteobacteria	Caulobacterales	Caulobacteraceae	Phenylobacterium	NA	53	0.696903
107	91e21db6e5e77729bbbbc92b5546eff7	161	4	Bacteria	Proteobacteria	Alphaproteobacteria	Rhizobiales	Beijerinckiaceae	Roseiarcus	uncultured bacterium	53	0.661803
57	485cb06b1a574512736ffdf7d485b8a8	144	4	Bacteria	Proteobacteria	Alphaproteobacteria	Acetobacterales	Acetobacteraceae	NA	NA	53	0.63128
80	6c000889e924618a776d251fb484aa2e	17	4	Bacteria	Cyanobacteria	Oxyphotobacteria	Leptolyngbyales	Leptolyngbyaceae	uncultured cyanobacterium	uncultured cyanobacterium	53	0.583084
78	6b178a37ffded59cdc68bee680c8ab06	27	4	Bacteria	Planctomycetes	Planctomycetacia	Pirellulales	Pirellulaceae	uncultured	uncultured bacterium	53	0.579051
60	4ad91ee4b9785bfccd2ae391f34849f0	19	4	Bacteria	Cyanobacteria	Oxyphotobacteria	Gloeobacterales	Gloeobacteraceae	Gloeobacter PCC-7421	Ambiguous_taxa	53	0.536323
61	4dfea4633ff3fba0b29270962e1cb5ea	212	4	Bacteria	Firmicutes	Bacilli	Bacillales	Bacillaceae	Bacillus	NA	53	0.51913
120	a0d7dc01938700a7ebfbf38754990599	188	4	Bacteria	Acidobacteria	Acidobacteriia	Subgroup 2	Ambiguous_taxa	Ambiguous_taxa	Ambiguous_taxa	53	0.506407
122	a2e80a12cf6a82918eb0f6a2000c62b9	52	4	Bacteria	Actinobacteria	Acidimicrobiia	IMCC26256	bacterium enrichment culture clone auto73_4W	bacterium enrichment culture clone auto73_4W	bacterium enrichment culture clone auto73_4W	53	0.498912
138	abcacba9cc2532c35d3a27e4380d7b2e	141	4	Bacteria	Proteobacteria	Alphaproteobacteria	Micropepsales	Micropepsaceae	uncultured	bacterium enrichment culture clone auto2_4W	53	0.492771
3	02f5632f927ab94eef60d6f6f47b7234	173	4	Bacteria	Proteobacteria	Alphaproteobacteria	Rhizobiales	Rhodomicrobiaceae	Rhodomicrobium	NA	53	0.458916
84	6f650ae2baaa4e3176e106c048836878	34	4	Bacteria	Planctomycetes	Planctomycetacia	Gemmatales	Gemmataceae	Gemmata	Gemmata sp. Br1-1	53	0.456285
55	46daa73574a56a3fe7a2601d83689e92	4	4	Bacteria	Cyanobacteria	Oxyphotobacteria	Leptolyngbyales	Leptolyngbyaceae	uncultured	uncultured bacterium	53	0.455437
164	c8e296089f48c71f670eed94f2cdc5ec	20	4	Bacteria	Cyanobacteria	Oxyphotobacteria	Gloeobacterales	Gloeobacteraceae	Gloeobacter PCC-7421	Ambiguous_taxa	53	0.449497
37	333c89e58d957f64eec6f6b3b3d89cf1	132	4	Bacteria	Proteobacteria	Gammaproteobacteria	WD260	uncultured bacterium	uncultured bacterium	uncultured bacterium	53	0.437347
128	a502ad61356df7e47d2a88fa02fd65b2	169	4	Bacteria	Proteobacteria	Alphaproteobacteria	Rhizobiales	Xanthobacteraceae	NA	NA	53	0.434593
115	9c27243f2cfaf2ee0c2bf94bc6950cab	43	4	Bacteria	Actinobacteria	Thermoleophilia	Solirubrobacterales	Solirubrobacteraceae	uncultured	NA	53	0.416709
105	904ff111da50dcb35eb9876b9e3a2b5b	177	4	Bacteria	Proteobacteria	Alphaproteobacteria	Rhizobiales	Hyphomicrobiaceae	Pedomicrobium	NA	53	0.394697
70	5f2f340d53d8e179db1f7c6af0a3baf4	69	4	Bacteria	Chloroflexi	Ktedonobacteria	Ktedonobacterales	Ktedonobacteraceae	NA	NA	53	0.389413
13	119461ab9fecdbc6e552348981f71e64	53	4	Bacteria	Actinobacteria	Acidimicrobiia	Microtrichales	Ilumatobacteraceae	uncultured	NA	53	0.355892
45	3a5430d039181b0fa594dc5cc99ef563	174	4	Bacteria	Proteobacteria	Alphaproteobacteria	Rhizobiales	Hyphomicrobiaceae	Pedomicrobium	NA	53	0.351175
14	12e2445e6d04c14ee192a171eb4b5231	185	4	Bacteria	Verrucomicrobia	Verrucomicrobiae	Chthoniobacterales	Xiphinematobacteraceae	Candidatus Xiphinematobacter	NA	53	0.337374
167	cbde29475834033eca8e4e355e046e69	16	4	Bacteria	Cyanobacteria	Oxyphotobacteria	Nostocales	uncultured	uncultured bacterium	uncultured bacterium	53	0.335137
2	028c42bb3f2222cabf2b06798bb7b721	143	4	Bacteria	Proteobacteria	Alphaproteobacteria	Micropepsales	Micropepsaceae	uncultured	NA	53	0.323624
41	38269f66d7071193893359d7565eb882	145	4	Bacteria	Proteobacteria	Alphaproteobacteria	Acetobacterales	Acetobacteraceae	NA	NA	53	0.319922
196	ea5614b1ba5fc534e9828cef69bb4b30	135	4	Bacteria	Proteobacteria	Gammaproteobacteria	Gammaproteobacteria Incertae Sedis	Unknown Family	Acidibacter	NA	53	0.300216
185	dbabb0e07c39dc3f3eaddb16d845db38	59	4	Bacteria	Chloroflexi	Ktedonobacteria	Ktedonobacterales	JG30-KF-AS9	uncultured bacterium	uncultured bacterium	53	0.291083
63	4fe63763c683a8eb0215b596a3801b55	33	4	Bacteria	Planctomycetes	Planctomycetacia	Gemmatales	Gemmataceae	uncultured	NA	53	0.245635
160	c495a7dad171975c8f53536cbd054a5b	22	4	Bacteria	Planctomycetes	Phycisphaerae	Tepidisphaerales	WD2101 soil group	NA	NA	53	0.238884
146	bb5063e25732ff7ec0d9aa1266efe7ad	214	4	Bacteria	Chloroflexi	Ktedonobacteria	C0119	uncultured Chloroflexi bacterium	uncultured Chloroflexi bacterium	uncultured Chloroflexi bacterium	53	0.229186
197	ea6a1c3ca2958b3e96e2b9c892add614	162	4	Bacteria	Proteobacteria	Alphaproteobacteria	Rhizobiales	Xanthobacteraceae	NA	NA	53	0.21484
142	b14f2f29752e95fa2e698923714234e8	1	4	Bacteria	Cyanobacteria	Oxyphotobacteria	Leptolyngbyales	Leptolyngbyaceae	HAVOmat113	Ambiguous_taxa	53	0.214599
194	e635d69f93c796db38b7d08115244427	215	4	Bacteria	Chloroflexi	Ktedonobacteria	C0119	uncultured bacterium	uncultured bacterium	uncultured bacterium	53	0.211072
178	d691c1f3620cc989c973aa6257c7fb0e	168	4	Bacteria	Proteobacteria	Alphaproteobacteria	Rhizobiales	Xanthobacteraceae	Bradyrhizobium	NA	53	0.193201
129	a5d8d8d004f0d238a9f3a4ad4e6fa2f5	15	4	Bacteria	Cyanobacteria	Oxyphotobacteria	Nostocales	Nostocaceae	uncultured	uncultured cyanobacterium	53	0.149054
149	bc5730b680ce359735bcb880c0a021c8	78	4	Bacteria	NA	NA	NA	NA	NA	NA	53	0.145616
12	0f7a8fd961978ed5520b4c93ddc439fd	3	4	Bacteria	Cyanobacteria	Oxyphotobacteria	Oxyphotobacteria Incertae Sedis	Unknown Family	uncultured	uncultured cyanobacterium	53	0.143029
180	d7cff685530f98272d991043474c9394	68	4	Bacteria	Chloroflexi	Ktedonobacteria	Ktedonobacterales	Ktedonobacteraceae	uncultured	uncultured bacterium	53	0.10055
166	ca0125c354ca592f41786dfd3ba410b6	138	4	Bacteria	Proteobacteria	Gammaproteobacteria	Betaproteobacteriales	Nitrosomonadaceae	mle1-7	uncultured beta proteobacterium	53	0.0929876
16	13cfd884af6fb2441f6425a01900a201	197	4	Bacteria	Acidobacteria	Acidobacteriia	Solibacterales	Solibacteraceae (Subgroup 3)	Elev-16S-1166	uncultured bacterium	53	0.0844611
112	987330b408c699fb68890d7dd1584e1e	18	4	Bacteria	Cyanobacteria	Oxyphotobacteria	Gloeobacterales	Gloeobacteraceae	Gloeobacter PCC-7421	Ambiguous_taxa	53	0.0835472
96	85da4c7ad395edb275619b0a07ce4255	202	4	Bacteria	Acidobacteria	Acidobacteriia	Solibacterales	Solibacteraceae (Subgroup 3)	Candidatus Solibacter	NA	53	0.0678955
108	93fbb92e11751941dc2b28323f98a20e	8	4	Bacteria	Cyanobacteria	Oxyphotobacteria	Nostocales	Nostocaceae	Stigonema DHS1-1	Ambiguous_taxa	53	0.0615732
127	a4e9f8cd90c533e771e3994e1a3e340f	152	4	Bacteria	Proteobacteria	Alphaproteobacteria	Elsterales	uncultured	NA	NA	53	0.0396804
22	237f83b7b04d289c421a2fb99d77241c	209	4	Bacteria	Acidobacteria	Acidobacteriia	Acidobacteriales	uncultured	uncultured bacterium	uncultured bacterium	53	0.0273979
23	23fad43daa464680944b0632d6473717	84	4	Bacteria	Chloroflexi	SHA-26	uncultured bacterium	uncultured bacterium	uncultured bacterium	uncultured bacterium	53	0.0242545
												0.397172

## Sheet: consortia 5
geo_fullnettable_wo_D2_w_subnetinfo_111321
	vector	node_ID	community	Kingdom	Phylum	Class	Order	Family	Genus	Species	community_size
124	a3225014e1d5ac4ae00ff7d1219e3ce9	167	5	Bacteria	Proteobacteria	Alphaproteobacteria	Rhizobiales	Xanthobacteraceae	uncultured	NA	21	1
49	40178a6399f17b7b01639796400ca1ff	128	5	Bacteria	Proteobacteria	Deltaproteobacteria	RCP2-54	uncultured bacterium	uncultured bacterium	uncultured bacterium	21	0.965252
135	a91289855bd7f0a4128679f6ac3a8aab	90	5	Archaea	Thaumarchaeota	Nitrososphaeria	Nitrosotaleales	Nitrosotaleaceae	Candidatus Nitrosotalea	NA	21	0.881629
205	f0caba91e6e00b54ae7b5cd0d0b92a6e	213	5	Bacteria	Firmicutes	Bacilli	Bacillales	Bacillaceae	Bacillus	NA	21	0.823201
209	f4f88d45af705661bf76e711805a2562	198	5	Bacteria	Acidobacteria	Acidobacteriia	Solibacterales	Solibacteraceae (Subgroup 3)	Bryobacter	NA	21	0.739913
5	051dd07734932310426d1ef2644bedc9	67	5	Bacteria	Chloroflexi	Ktedonobacteria	Ktedonobacterales	Ktedonobacteraceae	1921-2	uncultured bacterium	21	0.732263
62	4fe32995333bacbb91ffce97f9e05b8f	151	5	Bacteria	Proteobacteria	Alphaproteobacteria	Elsterales	uncultured	NA	NA	21	0.503354
182	dacc3d559b8cb7affaa2580309e7c270	64	5	Bacteria	Chloroflexi	Ktedonobacteria	Ktedonobacterales	Ktedonobacteraceae	1921-2	uncultured Ktedobacteria bacterium	21	0.498696
103	8da585cee89fe99402f470e6f4c09482	129	5	Bacteria	Proteobacteria	Deltaproteobacteria	RCP2-54	uncultured bacterium	uncultured bacterium	uncultured bacterium	21	0.418633
33	2f80e3f1bd792f07d371114e8838f668	65	5	Bacteria	Chloroflexi	Ktedonobacteria	Ktedonobacterales	Ktedonobacteraceae	1921-2	uncultured bacterium	21	0.414027
132	a8107d70ef605c3cb07bc484f208f870	179	5	Bacteria	Proteobacteria	Alphaproteobacteria	Rhizobiales	Hyphomicrobiaceae	Pedomicrobium	NA	21	0.381612
18	18b4aed38aa8292971c138975ee056b1	98	5	Bacteria	Entotheonellaeota	Entotheonellia	Entotheonellales	Entotheonellaceae	uncultured bacterium	uncultured bacterium	21	0.377713
28	2baddb79cb7425c24fe044b43a05f704	127	5	Bacteria	Proteobacteria	Deltaproteobacteria	Myxococcales	bacteriap25	uncultured Syntrophobacterales bacterium	uncultured Syntrophobacterales bacterium	21	0.371264
133	a89480894c48fbc5e1aa891303202508	137	5	Bacteria	Proteobacteria	Gammaproteobacteria	Enterobacteriales	Enterobacteriaceae	NA	NA	21	0.36143
54	46a092947ac107643a2f6afb9c404e1b	196	5	Bacteria	Acidobacteria	Acidobacteriia	Solibacterales	Solibacteraceae (Subgroup 3)	Bryobacter	NA	21	0.355001
139	abf34c70af4f3b775e6e5e17d7ac060c	72	5	Bacteria	Chloroflexi	Ktedonobacteria	Ktedonobacterales	JG30-KF-AS9	uncultured bacterium	uncultured bacterium	21	0.322211
93	843f39af4aa27eefb60574fb5cdcf7f5	190	5	Bacteria	Acidobacteria	Acidobacteriia	Subgroup 2	NA	NA	NA	21	0.300168
184	db039c225f3da65e460bd013fdbee32e	170	5	Bacteria	Proteobacteria	Alphaproteobacteria	Rhizobiales	Xanthobacteraceae	uncultured	NA	21	0.292954
42	3879835531bc3352c4d595d29eabbf6c	58	5	Bacteria	Chloroflexi	Anaerolineae	SBR1031	uncultured bacterium	uncultured bacterium	uncultured bacterium	21	0.280022
208	f45f05f24544d17b929c28f7623b4654	217	5	Bacteria	Dadabacteria	Dadabacteriia	Dadabacteriales	uncultured bacterium	uncultured bacterium	uncultured bacterium	21	0.106431
24	24356f88e1a2ac7dea60f26dd48247b6	76	5	Bacteria	Chloroflexi	Chloroflexia	Chloroflexales	Roseiflexaceae	uncultured	uncultured bacterium	21	0.0893043

## Sheet: consortia 6
geo_fullnettable_wo_D2_w_subnetinfo_111321
	vector	node_ID	community	Kingdom	Phylum	Class	Order	Family	Genus	Species	community_size
186	dccece76ddb77b90ce9e3017a2fea162	150	6	Bacteria	Proteobacteria	Alphaproteobacteria	Elsterales	uncultured	NA	NA	14	1
73	648fbc3eb7b40d5beab649b0a5fbbd11	49	6	Bacteria	Actinobacteria	Acidimicrobiia	IMCC26256	NA	NA	NA	14	0.998337
145	b84a26a4babdd7648a0cab7918dbf0d3	157	6	Bacteria	Proteobacteria	Alphaproteobacteria	Reyranellales	Reyranellaceae	Reyranella	NA	14	0.925503
109	942f52f17c3d951752f743d8b507fbea	136	6	Bacteria	Proteobacteria	Gammaproteobacteria	Gammaproteobacteria Incertae Sedis	Unknown Family	Acidibacter	uncultured gamma proteobacterium	14	0.835065
90	810b10cc6003eb124a923315aab6b86a	133	6	Bacteria	Proteobacteria	Gammaproteobacteria	WD260	uncultured bacterium	uncultured bacterium	uncultured bacterium	14	0.743179
95	856a2ad545657a1462e8609412cf06e7	70	6	Bacteria	Chloroflexi	Ktedonobacteria	Ktedonobacterales	Ktedonobacteraceae	1959-1	uncultured Ktedobacteria bacterium	14	0.717773
100	88b71750e7a8b978e21ceb915fbf96ee	154	6	Bacteria	Proteobacteria	Alphaproteobacteria	Elsterales	uncultured	NA	NA	14	0.675624
198	ea79e87f03fb5f5c21ad0d0b516d464d	187	6	Bacteria	Acidobacteria	Acidobacteriia	Subgroup 2	uncultured Acidobacteria bacterium	uncultured Acidobacteria bacterium	uncultured Acidobacteria bacterium	14	0.653135
171	cff280719a6aee942dc9fc8edd5422f3	115	6	Bacteria	Acidobacteria	Blastocatellia (Subgroup 4)	11-24	NA	NA	NA	14	0.622024
119	9f5ab7566f52115e107a541d0398fa46	117	6	Bacteria	Deinococcus-Thermus	Deinococci	Thermales	Thermaceae	Meiothermus	uncultured Meiothermus sp.	14	0.604932
35	316eca76b835fd970b18ae087c187a96	186	6	Bacteria	Verrucomicrobia	Verrucomicrobiae	Pedosphaerales	Pedosphaeraceae	ADurb.Bin063-1	NA	14	0.531593
44	39f7fd594cfed2e5bced396bcfc5b75d	156	6	Bacteria	Proteobacteria	Alphaproteobacteria	uncultured	metagenome	metagenome	metagenome	14	0.522365
72	634543bf78eac40885483bfff2bb4868	166	6	Bacteria	Proteobacteria	Alphaproteobacteria	Rhizobiales	Xanthobacteraceae	uncultured	uncultured forest soil bacterium	14	0.349137
213	f7cefd3c713862ec2c96583fb9fd1f81	208	6	Bacteria	Acidobacteria	Acidobacteriia	Acidobacteriales	Acidobacteriaceae (Subgroup 1)	Acidipila	NA	14	0.24169

## Sheet: consortia 7
	vector	node_ID	community	Kingdom	Phylum	Class	Order	Family	Genus	Species	community_size	Hub score
202	f001697d63d550ce4005c031526d0b84	211	7	Bacteria	Acidobacteria	Acidobacteriia	Acidobacteriales	uncultured	uncultured Acidobacteriaceae bacterium	uncultured Acidobacteriaceae bacterium	39	1
144	b83c75abea7368e86dfd9dce42e9ca8b	200	7	Bacteria	Acidobacteria	Acidobacteriia	Solibacterales	Solibacteraceae (Subgroup 3)	Bryobacter	NA	39	0.795829
111	986433945db762e54031cb9b07b3026e	88	7	Bacteria	Chloroflexi	JG30-KF-CM66	uncultured bacterium	uncultured bacterium	uncultured bacterium	uncultured bacterium	39	0.778965
21	1ffe7d47b11e409d958e399b8e9802d2	205	7	Bacteria	Acidobacteria	Acidobacteriia	Solibacterales	Solibacteraceae (Subgroup 3)	PAUC26f	uncultured bacterium	39	0.756291
76	69222137531a7bf9f308d59a84405ee5	48	7	Bacteria	Actinobacteria	Acidimicrobiia	IMCC26256	NA	NA	NA	39	0.74561
123	a2fddccabd7f45a2248b0d634ec7a57f	191	7	Bacteria	Acidobacteria	Acidobacteriia	Subgroup 2	NA	NA	NA	39	0.662608
58	495a434ccd3409cde847b9419cae1a93	100	7	Bacteria	Chloroflexi	SHA-26	uncultured bacterium	uncultured bacterium	uncultured bacterium	uncultured bacterium	39	0.633053
207	f2a624a41e000e6f2a4626cdf3975350	139	7	Bacteria	Proteobacteria	Gammaproteobacteria	Xanthomonadales	Rhodanobacteraceae	Rhodanobacter	uncultured Xanthomonadaceae bacterium	39	0.633
74	65d1881a6d85110bee3e5fb26c36b6eb	104	7	Bacteria	Armatimonadetes	Fimbriimonadia	Fimbriimonadales	Fimbriimonadaceae	uncultured bacterium	uncultured bacterium	39	0.629505
116	9cb9acb09114d38f90f9351b4462432e	61	7	Bacteria	Chloroflexi	Ktedonobacteria	Ktedonobacterales	JG30-KF-AS9	uncultured bacterium	uncultured bacterium	39	0.625609
15	12ea5f4938821f79fb0e28efc1036440	204	7	Bacteria	Acidobacteria	Acidobacteriia	Solibacterales	Solibacteraceae (Subgroup 3)	NA	NA	39	0.624707
92	83191eaac26e2a7d71e71ace2e60f5f1	203	7	Bacteria	Acidobacteria	Acidobacteriia	Solibacterales	Solibacteraceae (Subgroup 3)	Candidatus Solibacter	NA	39	0.621749
82	6c8f29639da1da2aeda820d3994b5f9a	101	7	Bacteria	NA	NA	NA	NA	NA	NA	39	0.57493
8	098720f2dfe047d7e8eb4ef90f9e67b2	97	7	Bacteria	Entotheonellaeota	Entotheonellia	Entotheonellales	Entotheonellaceae	uncultured bacterium	uncultured bacterium	39	0.549073
43	3881d2e062fc9ab6041118d0e0f2d0a5	153	7	Bacteria	Proteobacteria	Alphaproteobacteria	uncultured	NA	NA	NA	39	0.539897
26	26b4b3b62625da6c973e9de036d951d5	28	7	Bacteria	Planctomycetes	Planctomycetacia	Gemmatales	Gemmataceae	uncultured	uncultured planctomycete	39	0.512199
152	beb9ffa9e4df9b0f17d3044ba0bcffbf	184	7	Bacteria	Verrucomicrobia	Verrucomicrobiae	Chthoniobacterales	Chthoniobacteraceae	Candidatus Udaeobacter	NA	39	0.497856
29	2cb68a8e626c9213bdbbb87f891c157c	131	7	Bacteria	Proteobacteria	Deltaproteobacteria	Myxococcales	Haliangiaceae	Haliangium	uncultured Kofleria sp.	39	0.494953
56	47f335c90e218767b7e7c051f782737b	63	7	Bacteria	Chloroflexi	Ktedonobacteria	Ktedonobacterales	Ktedonobacteraceae	1921-2	uncultured Ktedobacteria bacterium	39	0.485101
97	8670b1aa5b623328b5d823ba78e7a188	194	7	Bacteria	Acidobacteria	Acidobacteriia	Solibacterales	Solibacteraceae (Subgroup 3)	Bryobacter	NA	39	0.483063
118	9dca01f13262e827fe847b1be973a112	171	7	Bacteria	Proteobacteria	Alphaproteobacteria	Rhizobiales	Methyloligellaceae	uncultured	NA	39	0.472649
156	c22e19e7eb547b9d7b359ce35155c06b	7	7	Bacteria	Cyanobacteria	Oxyphotobacteria	Nostocales	Nostocaceae	Iphinoe LOS-B1	uncultured cyanobacterium	39	0.471717
32	2f2a22ca156ddeb9f13c020a82609813	206	7	Bacteria	Acidobacteria	Acidobacteriia	Solibacterales	Solibacteraceae (Subgroup 3)	NA	NA	39	0.449004
170	cfb919fd648cf9d4f6ff137926daa207	134	7	Bacteria	Proteobacteria	Gammaproteobacteria	Gammaproteobacteria Incertae Sedis	Unknown Family	Acidibacter	NA	39	0.424191
136	a97b23989ad5c9cba5eb939e2f0e4f7f	109	7	Bacteria	Armatimonadetes	Armatimonadia	Armatimonadales	NA	NA	NA	39	0.420329
134	a9091607349b741b39e86785d1a396aa	140	7	Bacteria	Proteobacteria	Alphaproteobacteria	Rhodospirillales	Rhodospirillaceae	uncultured	NA	39	0.417294
88	7979c42aa4cea963cbd8516e1ad46f25	164	7	Bacteria	Proteobacteria	Alphaproteobacteria	Rhizobiales	Xanthobacteraceae	uncultured	NA	39	0.39909
91	814bd1c620b555f04b30b8700333c71f	31	7	Bacteria	Planctomycetes	Planctomycetacia	Gemmatales	Gemmataceae	uncultured	NA	39	0.397179
176	d50a83b4b20f87d9b25c6f4be1384289	39	7	Bacteria	Nitrospirae	Nitrospira	Nitrospirales	Nitrospiraceae	Nitrospira	uncultured soil bacterium	39	0.386829
179	d727ddeacbdb61bce93b9ff2e45bcf46	112	7	Bacteria	Acidobacteria	Blastocatellia (Subgroup 4)	Pyrinomonadales	Pyrinomonadaceae	RB41	uncultured bacterium	39	0.361741
206	f26313df5b595f6826b92c0c4a7cf960	73	7	Bacteria	Chloroflexi	Ktedonobacteria	Ktedonobacterales	JG30-KF-AS9	uncultured bacterium	uncultured bacterium	39	0.328318
125	a37a9f6fc98ac3bed9b7b2e51ab903a5	189	7	Bacteria	Acidobacteria	Acidobacteriia	Subgroup 2	NA	NA	NA	39	0.320886
174	d3794d5058e986efac19bb5b69a1ecb2	119	7	Bacteria	Deinococcus-Thermus	Deinococci	Thermales	Thermaceae	Meiothermus	uncultured Thermaceae bacterium	39	0.314198
173	d108d9f1a0d08a63f11a176c7f6012b1	149	7	Bacteria	Proteobacteria	Alphaproteobacteria	Acetobacterales	Acetobacteraceae	NA	NA	39	0.285826
79	6bded20308ceb44262c52651627b8587	83	7	Bacteria	Chloroflexi	TK10	NA	NA	NA	NA	39	0.250324
59	49eb22cbba062cbbdfc2c9f3d211655c	82	7	Bacteria	Chloroflexi	TK10	Chloroflexi bacterium JEA33	Chloroflexi bacterium JEA33	Chloroflexi bacterium JEA33	Chloroflexi bacterium JEA33	39	0.237449
200	ed7734a486467abd4b6f27415821a6e1	192	7	Bacteria	Acidobacteria	Acidobacteriia	Solibacterales	Solibacteraceae (Subgroup 3)	Bryobacter	uncultured bacterium	39	0.230629
192	e132d54de0d584e6377ad31ba1ca8a9d	94	7	Bacteria	Chloroflexi	JG30-KF-CM66	uncultured bacterium	uncultured bacterium	uncultured bacterium	uncultured bacterium	39	0.0926998
157	c24d2d165a17f97b7bd83be42726fa6a	102	7	Bacteria	Gemmatimonadetes	Gemmatimonadetes	Gemmatimonadales	Gemmatimonadaceae	uncultured	NA	39	0.0167921
