# Supplementary material for: Islands Within Islands: Bacterial Phylogenetic Structure and Consortia in Hawaiian Lava Caves and Fumaroles
Source: Front Microbiol. 2022 Jul 21;13:934708. doi: 10.3389/fmicb.2022.934708 (PMC9349362; doi:10.3389/fmicb.2022.934708)
Supplement: Supplementary file 4 [file Table_4.XLSX]

## Sheet: Sheet 1
lt_full_wo_D2_w_hub_info_111121
	names	degree	bw	hub_score	closeness	Kingdom	Phylum	Class	Order	Family	Genus	Species
130	93156af2415469254e2c5f3880ec3589	9	836.104	1	0.000639795	Bacteria	Bacteroidetes	Bacteroidia	Cytophagales	Microscillaceae	uncultured	uncultured Bacteroidetes bacterium
27	1a4068894c921ae38babae392d29d9f5	8	655.877	0.774508	0.000631712	Bacteria	Acidobacteria	Subgroup 9	NA	NA	NA	NA
62	4bf5cc34726ece7e456907a4a1388fa7	8	894.124	0.766371	0.000651042	Bacteria	Rokubacteria	NC10	Methylomirabilales	Methylomirabilaceae	Candidatus Methylomirabilis	uncultured bacterium
141	9b8de7fcf6517202854364b1eb40b33a	7	446.784	0.69209	0.00059952	Bacteria	Proteobacteria	Alphaproteobacteria	Micavibrionales	Micavibrionaceae	uncultured bacterium	uncultured bacterium
15	0b140f97951e4a396492e560d59a74de	7	2113.05	0.656823	0.000682594	Bacteria	Proteobacteria	Gammaproteobacteria	Betaproteobacteriales	Nitrosomonadaceae	mle1-7	uncultured bacterium
192	ca4b1d11bd2767d599d02767bab3e849	7	1506.32	0.651362	0.000645161	Bacteria	Acidobacteria	Subgroup 6	uncultured microorganism	uncultured microorganism	uncultured microorganism	uncultured microorganism
227	e8348afb4efa214bfab7eb85d57dd37b	5	323.604	0.645977	0.000638978	Bacteria	Actinobacteria	MB-A2-108	NA	NA	NA	NA
112	84d69f59345d10dab80653768afdcb13	7	1349.71	0.591134	0.000669344	Bacteria	GAL15	uncultured bacterium	uncultured bacterium	uncultured bacterium	uncultured bacterium	uncultured bacterium
240	f100c40d4b22f46b69475802556bcc4a	6	544.205	0.588518	0.000641437	Bacteria	Gemmatimonadetes	Gemmatimonadetes	Gemmatimonadales	Gemmatimonadaceae	uncultured	NA
188	c696a894dbd694ab8b75e89b651130b2	7	603.258	0.588488	0.000626959	Bacteria	Proteobacteria	Deltaproteobacteria	MBNT15	uncultured Myxococcales bacterium	uncultured Myxococcales bacterium	uncultured Myxococcales bacterium
71	54d4d9f0aa2562ad0e2d5c5b11c0aa0c	6	673.474	0.582504	0.000631712	Bacteria	Proteobacteria	Gammaproteobacteria	Ga0077536	uncultured bacterium	uncultured bacterium	uncultured bacterium
181	c34641d2be167c0b1629fbc57770acae	7	741.573	0.526489	0.00063857	Bacteria	GAL15	uncultured bacterium	uncultured bacterium	uncultured bacterium	uncultured bacterium	uncultured bacterium
182	c391fcffd7ac88f541c07e052623b844	6	1002.89	0.518492	0.000664894	Bacteria	Calditrichaeota	Calditrichia	Calditrichales	Calditrichaceae	JdFR-76	uncultured bacterium
136	97fd98530c7b3ced8c984916e242c83a	5	88.1397	0.474183	0.000579374	Bacteria	Chloroflexi	Anaerolineae	SBR1031	A4b	uncultured bacterium	uncultured bacterium
156	a7d831b61e3b891d58c950baf8c3ceff	8	618.237	0.472619	0.00062422	Bacteria	Acidobacteria	Blastocatellia (Subgroup 4)	11-24	NA	NA	NA
108	8248ae2c93e16e79d1714478dd360e9a	6	587.458	0.468261	0.000639795	Bacteria	Acidobacteria	Blastocatellia (Subgroup 4)	Pyrinomonadales	Pyrinomonadaceae	RB41	NA
56	48437342b36ef54092301c39a286b051	4	318.943	0.452181	0.000643087	Bacteria	Nitrospirae	Nitrospira	Nitrospirales	Nitrospiraceae	Nitrospira	NA
237	eff793db32895ccb83c064e0e44b2594	5	393.579	0.447799	0.000607165	Bacteria	Proteobacteria	Deltaproteobacteria	Myxococcales	Nannocystaceae	uncultured	uncultured delta proteobacterium
137	983ca4727b182c603de6e3c76c6ec0ab	5	209.87	0.420559	0.00060423	Bacteria	Proteobacteria	Deltaproteobacteria	NB1-j	NA	NA	NA
18	0c8fd2055f45b33fa25f0cb276d61dda	6	1173.65	0.407642	0.000673854	Bacteria	Gemmatimonadetes	Gemmatimonadetes	Gemmatimonadales	Gemmatimonadaceae	uncultured	uncultured bacterium
87	64946f242542fe4f8146300ed0a190ef	5	170.636	0.393	0.000590319	Bacteria	Proteobacteria	Gammaproteobacteria	Betaproteobacteriales	Nitrosomonadaceae	MND1	NA
90	6760e287465711a0fd372665f83694d7	6	332.409	0.392808	0.00061237	Bacteria	Proteobacteria	Deltaproteobacteria	MBNT15	uncultured bacterium	uncultured bacterium	uncultured bacterium
5	0484fcb40bdcd9ef85cd0eecbc1d0bac	6	616.845	0.386823	0.00062383	Bacteria	Proteobacteria	Gammaproteobacteria	PLTA13	NA	NA	NA
48	3b1726a759501c8348656d8aa5f76dc5	6	537.557	0.385651	0.000619963	Bacteria	Acidobacteria	Acidobacteriia	Solibacterales	Solibacteraceae (Subgroup 3)	NA	NA
98	6f61bf16ff484f29fc26892ba06810e4	5	107.281	0.371893	0.000595948	Bacteria	Bacteroidetes	Bacteroidia	Cytophagales	Microscillaceae	uncultured	NA
224	e5cbda2fc8d04e30f1ea6713a5b18f61	7	679.991	0.368551	0.000634518	Bacteria	Acidobacteria	Subgroup 6	NA	NA	NA	NA
100	76e1c8c3cadcf3146a27bace0c8eb0f0	5	157.775	0.355766	0.000588928	Bacteria	Acidobacteria	Subgroup 17	uncultured bacterium	uncultured bacterium	uncultured bacterium	uncultured bacterium
184	c5cad39621e0ccbc6ab2baf16cc2556d	6	194.908	0.343065	0.000568828	Bacteria	Bacteroidetes	Ignavibacteria	Kryptoniales	BSV26	NA	NA
60	4b48b98707c3bcface19761613d52967	7	1533.02	0.335316	0.000658762	Bacteria	Acidobacteria	Subgroup 22	uncultured bacterium	uncultured bacterium	uncultured bacterium	uncultured bacterium
201	ce0efa64dfe43b68937c10e8564c6ca3	4	264.101	0.329306	0.000608643	Bacteria	Proteobacteria	Deltaproteobacteria	Myxococcales	bacteriap25	unidentified	unidentified
49	3cafdaf08799b093096f55124769a0f8	4	65.4241	0.327119	0.000559284	Bacteria	Acidobacteria	Subgroup 6	NA	NA	NA	NA
247	f65caa072786eb93c556f38e72395ea5	4	441.92	0.325988	0.000607903	Bacteria	Patescibacteria	Parcubacteria	NA	NA	NA	NA
250	f991c6eff82d1b7241a14870777712f1	6	977.548	0.322761	0.000671141	Archaea	Thaumarchaeota	Nitrososphaeria	Nitrosopumilales	Nitrosopumilaceae	uncultured archaeon	uncultured archaeon
163	ad12c939add8168eb0d00382723217ac	4	96.0182	0.321607	0.000591017	Bacteria	Proteobacteria	Alphaproteobacteria	NA	NA	NA	NA
94	6c33131c79bfbed088061b0c97e46668	5	3702.36	0.32065	0.00071582	Bacteria	Proteobacteria	Alphaproteobacteria	uncultured	NA	NA	NA
113	851ecd017379891c12e3a10ec3488591	6	357.943	0.319176	0.000615764	Bacteria	Patescibacteria	Saccharimonadia	Saccharimonadales	uncultured bacterium	uncultured bacterium	uncultured bacterium
14	0a873dff1155049ffc59a1b85e720e6c	8	862.9	0.312037	0.000594177	Bacteria	Proteobacteria	Deltaproteobacteria	NB1-j	uncultured bacterium	uncultured bacterium	uncultured bacterium
101	76e35e2361a5e534208b422e54a93881	5	984.055	0.310309	0.000634518	Bacteria	Proteobacteria	Gammaproteobacteria	PLTA13	uncultured bacterium	uncultured bacterium	uncultured bacterium
211	daedb23ee921e139966f2d6b1035dd19	5	166.905	0.306732	0.000589275	Bacteria	Proteobacteria	Gammaproteobacteria	Nitrosococcales	Nitrosococcaceae	wb1-P19	uncultured bacterium
173	b44a67bfd78c65ea3880ca343fde2d37	4	141.562	0.305131	0.000597015	Bacteria	Proteobacteria	Gammaproteobacteria	Pseudomonadales	Pseudomonadaceae	Pseudomonas	NA
119	8a4da2795a79e42437b75bae4695c631	4	501.995	0.297353	0.000671141	Bacteria	Proteobacteria	Gammaproteobacteria	PLTA13	NA	NA	NA
231	ec7e501b908c0710a90985b730c2c96f	5	127.993	0.262232	0.000565611	Bacteria	Chloroflexi	Dehalococcoidia	SAR202 clade	uncultured bacterium	uncultured bacterium	uncultured bacterium
249	f8a609964b6bd19ba71a81a42def2954	5	213.894	0.25393	0.000573723	Bacteria	Proteobacteria	Gammaproteobacteria	Betaproteobacteriales	Nitrosomonadaceae	MND1	NA
132	95500460658161ac303b760d33f9e504	2	5.23532	0.247472	0.000600601	Bacteria	Proteobacteria	Gammaproteobacteria	PLTA13	NA	NA	NA
39	2bd2bf84a10266453500f9e25354ea30	5	952.711	0.247167	0.000683995	Bacteria	Acidobacteria	Blastocatellia (Subgroup 4)	Blastocatellales	Blastocatellaceae	JGI 0001001-H03	uncultured bacterium
176	b9c0be36b4118bdf354179fae914c4a7	5	291.148	0.245867	0.000604595	Bacteria	Acidobacteria	Blastocatellia (Subgroup 4)	Pyrinomonadales	Pyrinomonadaceae	RB41	NA
110	8349a8946026459cba8a3925abdde3cc	4	357.226	0.237934	0.000625391	Bacteria	Proteobacteria	Gammaproteobacteria	Ga0077536	uncultured bacterium	uncultured bacterium	uncultured bacterium
245	f2facc96a8b1cb6252087588da6fa1f6	4	433.137	0.236145	0.000613497	Bacteria	Proteobacteria	Gammaproteobacteria	Nitrosococcales	Nitrosococcaceae	wb1-P19	uncultured bacterium
125	8dff4164639e9818cf0dc45a1454ceda	3	24.6465	0.215037	0.000557103	Bacteria	Proteobacteria	Gammaproteobacteria	Betaproteobacteriales	Burkholderiaceae	uncultured	NA
238	f00823942b831fd5f90c37abc86bde96	6	3071.49	0.21347	0.000732064	Bacteria	Nitrospirae	Nitrospira	Nitrospirales	Nitrospiraceae	Leptospirillum	uncultured bacterium
230	ea322df0e0c346ca35cd60f2db8cd701	5	679.975	0.212227	0.000625782	Bacteria	Chloroflexi	Dehalococcoidia	S085	uncultured bacterium	uncultured bacterium	uncultured bacterium
258	feb468e43fb665e45df1744b5038d171	4	334.122	0.205672	0.000607903	Bacteria	Proteobacteria	Alphaproteobacteria	uncultured	uncultured bacterium	uncultured bacterium	uncultured bacterium
259	ff783a1baffed9b12c91159c75fd208f	4	219.001	0.204503	0.000604961	Bacteria	Chloroflexi	Anaerolineae	Ardenticatenales	uncultured	uncultured bacterium	uncultured bacterium
199	ccfe016cc5abe892b72f749cf2a0f1ff	3	163.589	0.198472	0.000558347	Bacteria	Rokubacteria	NC10	Rokubacteriales	NA	NA	NA
205	d4b5854169e2e80981fffdf8a0bdb8a2	3	12.4746	0.196503	0.000552181	Bacteria	Planctomycetes	vadinHA49	uncultured bacterium	uncultured bacterium	uncultured bacterium	uncultured bacterium
166	b0e26afbf809be2ba2e27b7584430ef2	4	270.467	0.196239	0.000544662	Bacteria	Acidobacteria	Subgroup 5	NA	NA	NA	NA
120	8af1bae28f07c101860b445f671e5ecb	3	181.365	0.193224	0.000568182	Bacteria	Proteobacteria	Gammaproteobacteria	PLTA13	NA	NA	NA
79	5abb9aa45705b4eaef080422e026d7a8	2	26.0873	0.17891	0.000561167	Bacteria	Nitrospirae	Nitrospira	Nitrospirales	Nitrospiraceae	Nitrospira	NA
175	b85e44a7f014038184b73dbf3055685d	4	423.477	0.177521	0.000611247	Bacteria	Acidobacteria	Subgroup 22	uncultured bacterium	uncultured bacterium	uncultured bacterium	uncultured bacterium
252	fc04ba4647983bb866e833ff37c9a2db	3	78.8408	0.176111	0.000568182	Bacteria	Acidobacteria	Acidobacteriia	Subgroup 2	uncultured bacterium	uncultured bacterium	uncultured bacterium
61	4ba2003fdbdc3f79e5859901e01d19c2	5	396.658	0.158127	0.000561167	Bacteria	Proteobacteria	Gammaproteobacteria	JG36-GS-52	NA	NA	NA
86	63692536934e1c87a84ae5c4653e8aeb	4	171.604	0.157113	0.000590319	Bacteria	Planctomycetes	Phycisphaerae	CCM11a	uncultured bacterium	uncultured bacterium	uncultured bacterium
145	9db486720df60fe04ca770664475f324	2	76.0692	0.145044	0.000594884	Bacteria	Proteobacteria	Alphaproteobacteria	Rhizobiales	Beijerinckiaceae	NA	NA
242	f2364b5928c595605076adb2046b7b13	1	0	0.141192	0.000543774	Bacteria	Proteobacteria	Alphaproteobacteria	uncultured	uncultured bacterium	uncultured bacterium	uncultured bacterium
232	eccc83375ffa1e95d6a6e774c086361a	4	52.1717	0.13547	0.000579374	Bacteria	Proteobacteria	Gammaproteobacteria	NA	NA	NA	NA
53	4339da670ccf2dbb98e56e8a8c1a199b	3	1100.67	0.12828	0.000598802	Bacteria	Proteobacteria	Gammaproteobacteria	Salinisphaerales	Solimonadaceae	Polycyclovorans	uncultured bacterium
134	9782695e23d14f97ed177afc22fad57c	4	1016.55	0.127163	0.000670691	Bacteria	Proteobacteria	Gammaproteobacteria	Ga0077536	uncultured bacterium	uncultured bacterium	uncultured bacterium
131	94b7876189e4b3e7a62bb645ccbfe158	2	38.1088	0.116916	0.000555556	Bacteria	Proteobacteria	Alphaproteobacteria	Rhizobiales	Methyloligellaceae	uncultured	Ambiguous_taxa
165	aee2de6379cefd0ffa449cd606ceb01f	3	11.8185	0.114466	0.000575374	Bacteria	Proteobacteria	Gammaproteobacteria	Arenicellales	Arenicellaceae	uncultured	uncultured bacterium
229	e8bfa383ebfef609a8b52a8f33cda5bf	3	487.944	0.092533	0.000589971	Bacteria	Acidobacteria	Blastocatellia (Subgroup 4)	Blastocatellales	Blastocatellaceae	JGI 0001001-H03	NA
216	e1fa545244e7882e66bebe8943cbc677	5	3502.54	0.0864459	0.000714796	Bacteria	Chloroflexi	Chloroflexia	Chloroflexales	Chloroflexaceae	Oscillochloris	NA
121	8bdcf7d7b8e9c808379da1b069c5a814	7	5427.77	0.0861298	0.000797448	Bacteria	Nitrospirae	Nitrospira	Nitrospirales	Nitrospiraceae	Nitrospira	NA
1	0054abbd7dace01184f1c67e64fb3d40	3	26.3712	0.084587	0.000512295	Bacteria	Gemmatimonadetes	Gemmatimonadetes	Gemmatimonadales	Gemmatimonadaceae	uncultured	NA
155	a5aaf3630cdc124243a4f4229eb51069	3	662.542	0.0809738	0.000636537	Bacteria	Proteobacteria	Alphaproteobacteria	uncultured	NA	NA	NA
190	c88f7a1df43b02c2ac4e2d5b510fe2ee	2	1437.81	0.0768292	0.000703235	Bacteria	Nitrospirae	Nitrospira	Nitrospirales	Nitrospiraceae	Nitrospira	NA
135	97c54701356a71fa924f6f4f70e433d1	2	29.8677	0.0723042	0.000517063	Bacteria	Proteobacteria	Gammaproteobacteria	Betaproteobacteriales	Nitrosomonadaceae	oc32	uncultured bacterium
28	1afd6ad9c8e2e2ebc8583c30ea922c22	3	932.337	0.0717669	0.000662252	Bacteria	Patescibacteria	Saccharimonadia	Saccharimonadales	uncultured bacterium	uncultured bacterium	uncultured bacterium
33	23400dcd3a930a285b98efa4e785fbb5	2	143.255	0.0636116	0.000625391	Bacteria	Proteobacteria	Gammaproteobacteria	Betaproteobacteriales	Burkholderiaceae	NA	NA
67	529a152b99ef4e799ec34b70f75e6b18	2	401.842	0.0608039	0.00058651	Bacteria	Proteobacteria	Alphaproteobacteria	Reyranellales	Reyranellaceae	uncultured	uncultured bacterium
68	52a71513b93edd6205b25cbf6ba822da	3	457.039	0.0588405	0.000641437	Bacteria	Actinobacteria	Acidimicrobiia	NA	NA	NA	NA
8	066055de07c40bbdc339cd77b5c825f4	3	454.309	0.0552398	0.000648088	Bacteria	Cyanobacteria	Melainabacteria	Obscuribacterales	uncultured bacterium	uncultured bacterium	uncultured bacterium
92	6a3da03d20c39ddc4da750e4bbb9efb3	4	228.403	0.053481	0.000595948	Bacteria	Proteobacteria	Gammaproteobacteria	NA	NA	NA	NA
72	55831ce3a275ba60639e6083ff602e91	9	2352.04	0.0515405	0.000722543	Bacteria	Actinobacteria	MB-A2-108	uncultured soil bacterium	uncultured soil bacterium	uncultured soil bacterium	uncultured soil bacterium
146	a17890a131f012d89fbf94c7db8c2d42	5	987.44	0.0515002	0.000671141	Bacteria	Proteobacteria	Deltaproteobacteria	Myxococcales	bacteriap25	NA	NA
228	e89bb7a7129d22f914a01923c6cfd3ea	7	3289.18	0.0443256	0.000771605	Bacteria	Proteobacteria	Gammaproteobacteria	Betaproteobacteriales	B1-7BS	uncultured bacterium	uncultured bacterium
248	f8572597beb1c60e2b00fadae83dc00b	3	372.341	0.0436744	0.00063857	Bacteria	Actinobacteria	Thermoleophilia	Gaiellales	uncultured	uncultured bacterium	uncultured bacterium
20	0e5fea109c0514e2ad475aa0da4b2893	8	3222.46	0.042162	0.000748503	Bacteria	Actinobacteria	Nitriliruptoria	Euzebyales	Euzebyaceae	uncultured	uncultured bacterium
162	aa60312c1e322d5d20c1b33215ebd503	2	527.99	0.0414042	0.000597015	Bacteria	Proteobacteria	Alphaproteobacteria	Caulobacterales	Hyphomonadaceae	SWB02	NA
106	814536f81f7f65e65c09865fdf920566	7	973.813	0.0386587	0.000694444	Bacteria	Proteobacteria	Deltaproteobacteria	Myxococcales	bacteriap25	uncultured Syntrophobacterales bacterium	uncultured Syntrophobacterales bacterium
35	24bee64743cd08c14b78c63f2c6045fe	7	2084.03	0.0381666	0.000688705	Bacteria	Gemmatimonadetes	Gemmatimonadetes	Gemmatimonadales	Gemmatimonadaceae	uncultured	NA
111	8436e7ae038679eecb5fe6824acea88b	6	3652.24	0.038092	0.000759301	Bacteria	Chloroflexi	Anaerolineae	Anaerolineales	Anaerolineaceae	uncultured	metagenome
202	d007ef99b22decae6113d2b08449e621	9	1909.35	0.036226	0.000685401	Bacteria	Gemmatimonadetes	Gemmatimonadetes	Gemmatimonadales	Gemmatimonadaceae	uncultured	uncultured Nitrospira sp.
52	41eba7478afe3d5b7071f685cc76e3a7	1	0	0.0357742	0.000478011	Bacteria	Actinobacteria	Acidimicrobiia	NA	NA	NA	NA
152	a45ab7335418a1bd5ca8c31c1da246de	4	948.803	0.0351018	0.00073692	Bacteria	Actinobacteria	Acidimicrobiia	uncultured	uncultured bacterium	uncultured bacterium	uncultured bacterium
160	a98497e0cb03b9d2f5c66f9de111410f	4	469.24	0.0330823	0.000658762	Bacteria	Chloroflexi	Chloroflexia	Chloroflexales	Chloroflexaceae	Chloronema	Scytonema tolypothrichoides VB-61278
73	5597826920d1795f08cd4bb4843d13b5	6	962.593	0.0329966	0.000689655	Bacteria	Chloroflexi	Anaerolineae	SBR1031	A4b	NA	NA
54	468be239d451b5972901d82964cb54ef	7	1830.07	0.0318669	0.00067981	Bacteria	Acidobacteria	Acidobacteriia	Solibacterales	Solibacteraceae (Subgroup 3)	PAUC26f	Ambiguous_taxa
103	7b9bc3808deb1df3c7482f81e5476e7c	7	1417.34	0.0313537	0.000701262	Bacteria	NA	NA	NA	NA	NA	NA
99	7157607d9084cf790d4f50f7e5b44240	6	671.473	0.0307725	0.000681199	Bacteria	Chloroflexi	Anaerolineae	Caldilineales	Caldilineaceae	uncultured	uncultured bacterium
223	e57b12c4ec5228d02cde1efbbc3be77a	7	1471.22	0.0307582	0.000660066	Bacteria	Proteobacteria	Deltaproteobacteria	Myxococcales	Haliangiaceae	Haliangium	uncultured bacterium
24	146187dc936e73e6b68c91864c147066	5	788.858	0.0307411	0.000698324	Bacteria	Proteobacteria	Gammaproteobacteria	PLTA13	Ambiguous_taxa	Ambiguous_taxa	Ambiguous_taxa
55	474905047819185b915753687c0553b4	4	1057.59	0.030514	0.000679348	Bacteria	Cyanobacteria	Melainabacteria	Obscuribacterales	uncultured bacterium	uncultured bacterium	uncultured bacterium
80	5b0414dab0e90437202201a4f1b6635b	5	1991.12	0.0303238	0.000732064	Bacteria	Proteobacteria	Alphaproteobacteria	Reyranellales	Reyranellaceae	uncultured	uncultured bacterium
22	0fb364ef5ea7d34b219c2fe97ad54d2e	1	0	0.0288265	0.000490677	Bacteria	Bacteroidetes	Bacteroidia	Cytophagales	Microscillaceae	uncultured	NA
193	cbe10dc3858bd067af5e6302fc4e2045	3	350.423	0.028045	0.000621504	Bacteria	Proteobacteria	Gammaproteobacteria	Nitrosococcales	Nitrosococcaceae	wb1-P19	uncultured bacterium
140	9b55efb98a22113940dc3cedbbbc45ef	3	1038.69	0.0277002	0.00062422	Bacteria	Actinobacteria	Acidimicrobiia	Actinomarinales	uncultured	Ambiguous_taxa	Ambiguous_taxa
154	a4f7e957c1781adbc893dfa22877d1d7	6	2392.09	0.0268797	0.000725689	Bacteria	Proteobacteria	Gammaproteobacteria	Betaproteobacteriales	Nitrosomonadaceae	IS-44	uncultured bacterium
69	541e0277dc6f64f5da4a1c0981ede29d	2	131.339	0.0246169	0.000533333	Bacteria	Proteobacteria	Gammaproteobacteria	Betaproteobacteriales	Burkholderiaceae	NA	NA
246	f4de7027dd11126fa3974a9f0254c1d5	8	955.964	0.0237591	0.000652742	Bacteria	Proteobacteria	Gammaproteobacteria	Betaproteobacteriales	uncultured	uncultured bacterium	uncultured bacterium
17	0c6f792b2d14d8bf8da5f3eb8b85059f	2	489.524	0.0234727	0.000619579	Bacteria	Proteobacteria	Alphaproteobacteria	Rhizobiales	uncultured	uncultured alpha proteobacterium	uncultured alpha proteobacterium
2	009d840248b271d65af72b1098530f45	7	3228.04	0.023363	0.000721501	Bacteria	Proteobacteria	Alphaproteobacteria	Rhizobiales	Beijerinckiaceae	NA	NA
139	9af1e16962919be65dd9ff42a03d0e25	7	352.869	0.0232952	0.000615006	Bacteria	Proteobacteria	Alphaproteobacteria	Rhizobiales	Hyphomicrobiaceae	uncultured	uncultured bacterium
157	a88ad9e850a3cb63e392e14cb63a7519	4	2081.69	0.0224828	0.000724113	Bacteria	Proteobacteria	Alphaproteobacteria	Rhizobiales	Methyloligellaceae	uncultured	NA
42	343c0b0463b732c59b44d4040a0feaef	3	510.308	0.021502	0.000626174	Bacteria	Proteobacteria	Deltaproteobacteria	Oligoflexales	0319-6G20	NA	NA
191	c8ae9c5efd0727e9550064c42c2131e9	6	1009.92	0.0209191	0.000665336	Bacteria	Acidobacteria	Subgroup 6	NA	NA	NA	NA
133	96e7621890a5348da4733f1a58964b15	6	705.694	0.0202285	0.000646831	Bacteria	Proteobacteria	Alphaproteobacteria	Rhizobiales	Hyphomicrobiaceae	Pedomicrobium	uncultured alpha proteobacterium
85	610dfbd43508826304122a06e7d25e05	7	1352.69	0.020191	0.000668449	Bacteria	Proteobacteria	Alphaproteobacteria	Caulobacterales	Parvularculaceae	Amphiplicatus	uncultured bacterium
253	fc44ef7449b0dfee9879e2b52a0f77ca	5	400.096	0.0198048	0.000625391	Bacteria	Proteobacteria	Gammaproteobacteria	PLTA13	Ambiguous_taxa	Ambiguous_taxa	Ambiguous_taxa
233	ed8f47ce6d325f4dd188d3a11af1d84f	5	665.275	0.0194597	0.000656599	Bacteria	Proteobacteria	Alphaproteobacteria	Rhizobiales	Hyphomicrobiaceae	Pedomicrobium	NA
97	6edee26c925e2a9a4286df2bb8629023	4	256.112	0.0186616	0.000626174	Bacteria	Patescibacteria	Saccharimonadia	Saccharimonadales	NA	NA	NA
128	9129cf9f3c5705563ae7e08320a40614	5	1692.4	0.0183931	0.00069541	Bacteria	Actinobacteria	Acidimicrobiia	Actinomarinales	uncultured	uncultured bacterium	uncultured bacterium
44	38c81cb9d8aed22afa037ae11f26398a	3	299.537	0.0183551	0.000638978	Bacteria	Chloroflexi	Anaerolineae	SBR1031	A4b	NA	NA
16	0b301a8764f573403b9e889c1a1ff9a3	3	138.965	0.0181432	0.000616523	Bacteria	Acidobacteria	Subgroup 22	uncultured bacterium	uncultured bacterium	uncultured bacterium	uncultured bacterium
236	ef64cde657c78817a9cc47da6ce6fa66	4	1124.04	0.0179647	0.000678426	Bacteria	Proteobacteria	Gammaproteobacteria	Betaproteobacteriales	Nitrosomonadaceae	mle1-7	NA
254	fca720be8ef16252ba9b7e01d677bb31	3	91.3167	0.0171912	0.000605694	Bacteria	Acidobacteria	Blastocatellia (Subgroup 4)	11-24	uncultured bacterium	uncultured bacterium	uncultured bacterium
31	1f20838ce49eed704d332c1acd6f32c8	6	1458.02	0.0167583	0.000677048	Bacteria	Planctomycetes	OM190	uncultured bacterium	uncultured bacterium	uncultured bacterium	uncultured bacterium
241	f15a09fb20397b2d3cafc39d45d0e9c0	5	561.339	0.0163614	0.000626174	Bacteria	Actinobacteria	Thermoleophilia	Gaiellales	uncultured	uncultured Gaiella sp.	uncultured Gaiella sp.
209	d9f756d167c97643369d9f88b8beced1	4	795.743	0.0159531	0.000658328	Bacteria	Verrucomicrobia	Verrucomicrobiae	Opitutales	Opitutaceae	Lacunisphaera	NA
256	fe0282bab4dc5a49e71197118783f53d	4	70.3948	0.0157345	0.000615764	Bacteria	Actinobacteria	Actinobacteria	Pseudonocardiales	Pseudonocardiaceae	Crossiella	uncultured bacterium
64	4f434059cd095df61443370a090534e4	7	528.085	0.0157117	0.000610501	Bacteria	Acidobacteria	Subgroup 9	NA	NA	NA	NA
124	8cd1fb353d362e180633b6fc8e1ebfa1	3	472.644	0.0155783	0.000680735	Bacteria	Nitrospirae	Nitrospira	Nitrospirales	Nitrospiraceae	Nitrospira	NA
11	090e2d27087f4c82e6df82871088c14b	2	66.168	0.0155589	0.000595948	Bacteria	Proteobacteria	Gammaproteobacteria	Nitrosococcales	Nitrosococcaceae	wb1-P19	uncultured bacterium
189	c741f25a1b1d809ee888fc2c27b259fc	5	383.365	0.0151435	0.000625391	Bacteria	Proteobacteria	Deltaproteobacteria	Myxococcales	bacteriap25	NA	NA
116	888935b377696dbeebf318d700323cb6	5	296.749	0.0150833	0.000621891	Bacteria	Gemmatimonadetes	Gemmatimonadetes	Gemmatimonadales	Gemmatimonadaceae	uncultured	NA
212	deff4b4c615d0ea228a200269f90c95d	4	884.296	0.014895	0.000634115	Bacteria	Acidobacteria	Blastocatellia (Subgroup 4)	11-24	metagenome	metagenome	metagenome
107	816eef59f3b3f2b1f35ac476a59eb46f	6	1949.14	0.0148922	0.000638978	Bacteria	Chloroflexi	Anaerolineae	RBG-13-54-9	uncultured Caldilineaceae bacterium	uncultured Caldilineaceae bacterium	uncultured Caldilineaceae bacterium
118	895c89508492df2c3b63dadbb893a3bb	3	346.434	0.0145801	0.000645995	Bacteria	Bacteroidetes	Bacteroidia	Sphingobacteriales	env.OPS 17	metagenome	metagenome
178	c2059e03c598d4b36e564e0d41c97106	3	64.0627	0.0143176	0.000629327	Bacteria	Nitrospirae	Nitrospira	Nitrospirales	Nitrospiraceae	Nitrospira	NA
50	3f08d2092be1a8d708d47deaffe07743	5	417.338	0.0143095	0.00062461	Bacteria	Actinobacteria	Actinobacteria	Streptomycetales	Streptomycetaceae	Streptomyces	NA
203	d13e6570fd1085e8e4f9f7c9bf89d5a5	5	327.612	0.0140462	0.000614628	Bacteria	Actinobacteria	Acidimicrobiia	Microtrichales	Ilumatobacteraceae	uncultured	NA
183	c52fd447b23590af902e60e82a8e0f77	6	175.457	0.0136312	0.000575374	Bacteria	Acidobacteria	Blastocatellia (Subgroup 4)	Blastocatellales	Blastocatellaceae	JGI 0001001-H03	uncultured bacterium
172	b4472d2df804f45100da4db47d1389f1	2	67.9579	0.013297	0.000589275	Bacteria	Proteobacteria	Gammaproteobacteria	Ga0077536	uncultured bacterium	uncultured bacterium	uncultured bacterium
21	0e9c31e1f5dd54703584d456f43a67ab	4	372.697	0.0127716	0.000645578	Bacteria	Actinobacteria	Acidimicrobiia	Actinomarinales	uncultured	NA	NA
91	6a06548a418ad79414fc39cbd5c3befc	5	372.446	0.0126436	0.000618047	Bacteria	Actinobacteria	Acidimicrobiia	uncultured	NA	NA	NA
81	5bdef52caae4ea795e4cb4e27a8624bc	4	377.579	0.01258	0.00062422	Bacteria	Actinobacteria	Actinobacteria	Pseudonocardiales	Pseudonocardiaceae	Actinophytocola	Ambiguous_taxa
96	6d71b84fb2b313a5a0c7d0e7fc973425	4	418.422	0.0124358	0.000637349	Bacteria	Chloroflexi	JG30-KF-CM66	Ambiguous_taxa	Ambiguous_taxa	Ambiguous_taxa	Ambiguous_taxa
65	4f47cb58313da050a861b909cc3be57c	3	105.287	0.0121915	0.00063857	Bacteria	Bacteroidetes	Bacteroidia	Chitinophagales	Chitinophagaceae	UTBCD1	uncultured bacterium
105	7ef8872a8f1b31d8406b0d0475babf0b	4	1186.26	0.0116484	0.00065189	Bacteria	Actinobacteria	Acidimicrobiia	uncultured	uncultured bacterium	uncultured bacterium	uncultured bacterium
37	278962f2c0c4df20792caad3ee25f5ac	5	218.619	0.0115509	0.00058651	Bacteria	Proteobacteria	Gammaproteobacteria	Steroidobacterales	Steroidobacteraceae	Steroidobacter	NA
115	8795e020a7c57504e2f13356e655b539	3	1117.4	0.0115256	0.000684932	Bacteria	Dadabacteria	Dadabacteriia	Dadabacteriales	uncultured candidate division SBR1093 bacterium	uncultured candidate division SBR1093 bacterium	uncultured candidate division SBR1093 bacterium
77	59a0362a411b13acc90bb2f69bc19af7	3	356.033	0.0113959	0.000662252	Bacteria	Proteobacteria	Gammaproteobacteria	Xanthomonadales	Xanthomonadaceae	Lysobacter	NA
32	2318d895e3ecaf1af83e19e6078eb551	2	55.7325	0.0113256	0.000623053	Bacteria	Actinobacteria	Actinobacteria	Pseudonocardiales	Pseudonocardiaceae	Crossiella	uncultured bacterium
41	30e344e94d3cfe4af03149f4684019f4	4	678.972	0.0109798	0.000616903	Bacteria	Acidobacteria	Blastocatellia (Subgroup 4)	11-24	uncultured bacterium	uncultured bacterium	uncultured bacterium
217	e2471ced0cc8788b6225058f3ed9b0a6	6	527.205	0.0109344	0.000601323	Bacteria	Acidobacteria	Blastocatellia (Subgroup 4)	Blastocatellales	Blastocatellaceae	NA	NA
63	4d810ca9c38227b415a33478bec50cef	3	257.672	0.0107613	0.000601685	Bacteria	Proteobacteria	Alphaproteobacteria	uncultured	NA	NA	NA
200	cdb5499e26a498c4c6b8ceb2a6b04f9c	3	319.23	0.0106804	0.000639386	Bacteria	Proteobacteria	Gammaproteobacteria	Xanthomonadales	Xanthomonadaceae	Luteimonas	NA
34	244b9344f42bc5555f946d2ab0c1260b	3	666.999	0.0102268	0.000655738	Bacteria	Proteobacteria	Alphaproteobacteria	Rhizobiales	Beijerinckiaceae	uncultured	NA
187	c6885be4ba94cdd3381fa74f18328625	4	847.938	0.00962693	0.000655308	Bacteria	Actinobacteria	Actinobacteria	Pseudonocardiales	Pseudonocardiaceae	Crossiella	uncultured bacterium
84	5fd43024bd4e676e75a1b8a3a300368c	4	130.247	0.00953097	0.000598802	Bacteria	Acidobacteria	Subgroup 6	NA	NA	NA	NA
226	e66d29923ad415f64ac8efa842214ac9	2	0	0.00951221	0.000605694	Bacteria	Dependentiae	Babeliae	Babeliales	Vermiphilaceae	NA	NA
109	824e065eb49adf7807e830b9d1686d43	7	1272.36	0.00937154	0.000646412	Bacteria	Armatimonadetes	Chthonomonadetes	Chthonomonadales	uncultured bacterium	uncultured bacterium	uncultured bacterium
45	3a0403a1b342ab9cb8fc22df8f84685c	4	738.39	0.00923988	0.000605327	Bacteria	Acidobacteria	Blastocatellia (Subgroup 4)	Blastocatellales	Blastocatellaceae	JGI 0001001-H03	uncultured bacterium
83	5ee1d3a995f3176c5e28758bb232a96f	3	355.209	0.00913897	0.000621504	Bacteria	Proteobacteria	Deltaproteobacteria	Myxococcales	bacteriap25	NA	NA
74	5654269aa9199df5cf34325d56d01223	5	1545.99	0.00891521	0.00066357	Bacteria	Proteobacteria	Gammaproteobacteria	Nitrosococcales	Nitrosococcaceae	SZB85	uncultured bacterium
148	a27f6dc581c6af052a0ddf064581ece7	3	124.799	0.00888551	0.000586166	Bacteria	Actinobacteria	Actinobacteria	Streptosporangiales	Streptosporangiaceae	NA	NA
220	e3d044beb39de2c75751e8daf74ee916	4	889.46	0.00886513	0.000636132	Bacteria	Actinobacteria	Thermoleophilia	Gaiellales	Gaiellaceae	Gaiella	NA
244	f2c349e82c3c19f8e6a5768692376a02	4	248.068	0.00845465	0.00059453	Bacteria	Chloroflexi	JG30-KF-CM66	uncultured bacterium	uncultured bacterium	uncultured bacterium	uncultured bacterium
3	01eaa5c23c1903669db28de6c783cac4	3	194.545	0.00820413	0.000628141	Bacteria	Proteobacteria	Alphaproteobacteria	Rhizobiales	Beijerinckiaceae	NA	NA
93	6aa75f6a3dacd7054ad0eec22ac216c7	2	230.633	0.00818788	0.000635728	Bacteria	Proteobacteria	Gammaproteobacteria	Gammaproteobacteria Incertae Sedis	Unknown Family	uncultured	metagenome
174	b4fa8b023e2e448b7a2cfb42295e799a	1	0	0.00796181	0.000548847	Bacteria	Proteobacteria	Alphaproteobacteria	Rhizobiales	KF-JG30-B3	uncultured bacterium	uncultured bacterium
30	1ea5ebd314f4303c8b9d0ca8514e4531	2	197.177	0.00783924	0.000619579	Bacteria	Actinobacteria	Actinobacteria	Pseudonocardiales	Pseudonocardiaceae	Actinokineospora	Ambiguous_taxa
257	feb2c0b9958e8f1cdc34d3a45be13033	3	295.909	0.00749066	0.000616903	Bacteria	Actinobacteria	Thermoleophilia	Gaiellales	Gaiellaceae	Gaiella	NA
122	8be40bc94f2dc72635ee923511fe3764	4	246.978	0.0074609	0.000592417	Bacteria	Bacteroidetes	Ignavibacteria	OPB56	uncultured bacterium #0319-6E22	uncultured bacterium #0319-6E22	uncultured bacterium #0319-6E22
255	fda41fc0fb5b8a31f61fe77a4357ec22	3	492.228	0.00744435	0.000610874	Bacteria	Actinobacteria	Actinobacteria	Pseudonocardiales	Pseudonocardiaceae	NA	NA
164	ad59b12e75fc352c93e547df9b3632ec	5	296.583	0.00743441	0.000566251	Bacteria	Acidobacteria	Blastocatellia (Subgroup 4)	11-24	uncultured bacterium	uncultured bacterium	uncultured bacterium
104	7d0b090eb4445e1350fe35eb74c675ca	3	205.843	0.00729058	0.000582411	Bacteria	Actinobacteria	Acidimicrobiia	Microtrichales	uncultured	NA	NA
25	14686f93bb4839ad83e9ee8b736f3d60	6	1013.28	0.00726733	0.000611247	Bacteria	Acidobacteria	Blastocatellia (Subgroup 4)	Pyrinomonadales	Pyrinomonadaceae	RB41	NA
127	8fcf0f0bb76cee4c01ba609447bf7b11	2	70.5065	0.00721832	0.000560538	Bacteria	Actinobacteria	Acidimicrobiia	NA	NA	NA	NA
75	5722a1870d8850fad0259faf7685b8d0	5	531.021	0.0069492	0.000591716	Bacteria	Proteobacteria	Alphaproteobacteria	Rhizobiales	Beijerinckiaceae	Methylovirgula	uncultured alpha proteobacterium
194	cbefa2a3f515d3c4349525a495084590	2	1128.38	0.00694287	0.000631712	Bacteria	Proteobacteria	Gammaproteobacteria	Betaproteobacteriales	Burkholderiaceae	uncultured	NA
117	889e5cf6cfb2a9f936a7cf3ffc7b03a0	4	708.885	0.0069104	0.000571429	Bacteria	Gemmatimonadetes	Longimicrobia	Longimicrobiales	Longimicrobiaceae	uncultured bacterium	uncultured bacterium
168	b0fc7cca75dd92cf1fdf0df20f65a07b	4	316.609	0.00688554	0.000603136	Bacteria	Gemmatimonadetes	Gemmatimonadetes	Gemmatimonadales	Gemmatimonadaceae	uncultured	NA
218	e3a5a77f63a32ccf656c2ee3b1966f1d	4	288.249	0.0067847	0.000584112	Bacteria	Proteobacteria	Gammaproteobacteria	Betaproteobacteriales	Nitrosomonadaceae	MND1	uncultured bacterium
170	b116a4d5d37396d1291f3aac96de2b92	3	159.657	0.00675514	0.000554017	Bacteria	Proteobacteria	Deltaproteobacteria	Myxococcales	bacteriap25	unidentified	unidentified
214	e0f490e3ecf476265702c4aa7901ecdc	3	156.508	0.00646503	0.000610874	Bacteria	Patescibacteria	Saccharimonadia	Saccharimonadales	uncultured bacterium	uncultured bacterium	uncultured bacterium
129	92acbc0d75f9472170bc984f3b88874c	3	63.3799	0.00640649	0.00058548	Bacteria	Proteobacteria	Gammaproteobacteria	Betaproteobacteriales	Nitrosomonadaceae	mle1-7	uncultured bacterium
158	a89480894c48fbc5e1aa891303202508	3	19.9778	0.00625432	0.000562114	Bacteria	Proteobacteria	Gammaproteobacteria	Enterobacteriales	Enterobacteriaceae	NA	NA
57	49e5fd6f8eafcfc7ca4ea646c2cdc13a	6	1470.88	0.00621803	0.000611247	Bacteria	Acidobacteria	Subgroup 6	NA	NA	NA	NA
78	59c915b6f7cce0cb73930a7ced8b902b	5	179.435	0.00598399	0.000591716	Bacteria	Acidobacteria	Subgroup 17	NA	NA	NA	NA
167	b0f2fd8a7c995bf21a2c811359aae730	4	216.128	0.00592891	0.000596303	Bacteria	Actinobacteria	Acidimicrobiia	IMCC26256	uncultured bacterium	uncultured bacterium	uncultured bacterium
126	8f216345413a2ea60615be2fc6c7f330	4	286.111	0.00582023	0.000596659	Bacteria	Gemmatimonadetes	Longimicrobia	Longimicrobiales	Longimicrobiaceae	uncultured bacterium	uncultured bacterium
208	d70b52abd0e7c5f582e1c9933b8803b1	2	11.1094	0.00571613	0.000548847	Bacteria	Gemmatimonadetes	Gemmatimonadetes	Gemmatimonadales	Gemmatimonadaceae	NA	NA
150	a3d8cdfbb4dd0c122d268242f3f8bceb	4	247.746	0.00563512	0.000608643	Bacteria	Acidobacteria	Subgroup 17	NA	NA	NA	NA
196	cc63d3909de3b2a5e699ef1b6030cc18	4	299.21	0.00546107	0.000561798	Bacteria	Rokubacteria	NC10	Rokubacteriales	metagenome	metagenome	metagenome
222	e54124c0677915c6a082c8425cb3030c	3	311.959	0.00523274	0.00060024	Bacteria	Actinobacteria	Actinobacteria	Pseudonocardiales	Pseudonocardiaceae	Crossiella	uncultured bacterium
58	49ef5283e07ce751a6b5b6b0a0f6e0cb	4	664.831	0.00497756	0.000604961	Bacteria	Proteobacteria	Gammaproteobacteria	Nitrosococcales	Nitrosococcaceae	wb1-P19	uncultured bacterium
70	541e2d2ac162ac5bd0c5b7b72a744e49	4	119.953	0.00497743	0.00056243	Bacteria	Proteobacteria	Gammaproteobacteria	Betaproteobacteriales	Burkholderiaceae	uncultured	NA
138	98641f17b04bfe04572fdde96b632573	5	373.561	0.00489812	0.00056338	Bacteria	Proteobacteria	Gammaproteobacteria	Xanthomonadales	Xanthomonadaceae	NA	NA
195	cc3fc775a2fa32588b10b5c6883e27c1	4	207.826	0.00475542	0.000557724	Bacteria	Actinobacteria	Acidimicrobiia	NA	NA	NA	NA
102	7b49a1840446717a598ab8fe980fcb69	2	192.733	0.00459319	0.000611621	Bacteria	Proteobacteria	Alphaproteobacteria	Rhizobiales	Beijerinckiaceae	NA	NA
51	41c4bb370797b47b8cd242964fc0c796	4	211.281	0.00448112	0.000554939	Bacteria	Proteobacteria	Alphaproteobacteria	uncultured	uncultured Green Bay ferromanganous micronodule bacterium MND8	uncultured Green Bay ferromanganous micronodule bacterium MND8	uncultured Green Bay ferromanganous micronodule bacterium MND8
88	66ac1e7b0d56611f11e08c3c95da846d	3	11.0648	0.00442714	0.00055371	Bacteria	Acidobacteria	Acidobacteriia	Solibacterales	Solibacteraceae (Subgroup 3)	NA	NA
251	f9e960fbccd7e947b5b9bb35b9488849	2	103.848	0.00437492	0.000597015	Bacteria	Acidobacteria	Subgroup 6	NA	NA	NA	NA
143	9c14ef1e4f0a1f28a5ee736ca92271b3	4	186.441	0.00437414	0.000567537	Bacteria	Acidobacteria	Subgroup 6	NA	NA	NA	NA
221	e3fb4721d2758af3041c306bab5386d7	1	0	0.00433127	0.000559284	Bacteria	Actinobacteria	Actinobacteria	Pseudonocardiales	Pseudonocardiaceae	Crossiella	uncultured bacterium
215	e12d38f45bb87c9b44bc77baf52abccc	5	495.719	0.00427111	0.000570451	Bacteria	Proteobacteria	Gammaproteobacteria	Betaproteobacteriales	Nitrosomonadaceae	mle1-7	uncultured bacterium
235	ee820d7d150a1328b98b9f66f7cc6261	2	92.2029	0.00420873	0.000587889	Bacteria	Proteobacteria	Alphaproteobacteria	Sphingomonadales	Sphingomonadaceae	Sphingopyxis	NA
177	c1952f505f5cec20da6a15954c866821	2	30.4445	0.00401588	0.000570451	Bacteria	Proteobacteria	Alphaproteobacteria	Caulobacterales	Hyphomonadaceae	SWB02	NA
161	a9eebb0b642737a123a279f1e97cb154	1	0	0.00381354	0.000568505	Bacteria	Proteobacteria	Alphaproteobacteria	Rhizobiales	Rhizobiales Incertae Sedis	uncultured	NA
6	05532a927024090ad1ee118e2eb5d1ff	4	341.255	0.00369039	0.000555864	Bacteria	Proteobacteria	Alphaproteobacteria	Rhizobiales	Xanthobacteraceae	Afipia	NA
206	d4e34555dd70afbbaa0b08df1981de82	3	45.409	0.00367358	0.000547945	Bacteria	Actinobacteria	Thermoleophilia	Gaiellales	uncultured	Gaiella sp. EBR4-RS1	Gaiella sp. EBR4-RS1
123	8c768b1a1d6e5b0cbb288c9fa88cdb85	3	310.034	0.00365324	0.000576369	Bacteria	Actinobacteria	Thermoleophilia	Solirubrobacterales	67-14	NA	NA
169	b1041b3c9b3a1d68ce4f5df8d3fcb6f5	5	887.167	0.00340455	0.000551572	Bacteria	Actinobacteria	Acidimicrobiia	IMCC26256	NA	NA	NA
7	05d42aa6fe8e7ec44bfa23ef2e50427c	4	517.376	0.00337166	0.000558036	Bacteria	Entotheonellaeota	Entotheonellia	Entotheonellales	Entotheonellaceae	uncultured bacterium	uncultured bacterium
29	1e4a4d18acb7b994480fbfb44a3f71fa	2	47.4262	0.00324218	0.000556793	Bacteria	Proteobacteria	Alphaproteobacteria	Reyranellales	Reyranellaceae	Reyranella	NA
142	9be581780f72e5f4d356a94b6379466f	2	215.311	0.00303698	0.000590667	Bacteria	Rokubacteria	NC10	Rokubacteriales	uncultured bacterium	uncultured bacterium	uncultured bacterium
59	4a406ba4b8aea83272a79d955488c2ce	2	126	0.00296001	0.000550055	Bacteria	Proteobacteria	Alphaproteobacteria	Rhizobiales	Rhizobiales Incertae Sedis	uncultured	uncultured bacterium
13	09982282dff764b2453ddc0b239e5af6	3	83.7502	0.00295065	0.000548546	Bacteria	Acidobacteria	Subgroup 6	NA	NA	NA	NA
114	874311f29167ba1a7f6467eb3697b388	3	287.399	0.0028959	0.000586854	Bacteria	Proteobacteria	Alphaproteobacteria	Rhizobiales	Hyphomicrobiaceae	Pedomicrobium	NA
40	2eb0290fe079542a4f31bd42ad366cfe	4	279.268	0.00289267	0.000568505	Bacteria	Proteobacteria	Deltaproteobacteria	NB1-j	uncultured bacterium	uncultured bacterium	uncultured bacterium
179	c2adf8b56441723ec3a573dab727f2c3	2	20.2815	0.0027993	0.000571102	Bacteria	Proteobacteria	Gammaproteobacteria	Betaproteobacteriales	Nitrosomonadaceae	mle1-7	uncultured bacterium
204	d4ad3865cf69b3469cd2b0bd1d0143d0	2	71.3696	0.00275241	0.000576037	Bacteria	Actinobacteria	Thermoleophilia	Gaiellales	Gaiellaceae	Gaiella	NA
89	66bd2ed4999aa2548ef7fc30f0b3e229	3	863.324	0.00249981	0.000573066	Bacteria	Gemmatimonadetes	Longimicrobia	Longimicrobiales	Longimicrobiaceae	NA	NA
23	1091f6dcd3d180031fa392b44f0c9247	3	217.584	0.00230516	0.000577367	Bacteria	Actinobacteria	Nitriliruptoria	Euzebyales	Euzebyaceae	uncultured	uncultured bacterium
82	5e93eac8a6fb402de7dc61bb321515f4	3	157.273	0.00230466	0.000567537	Bacteria	Actinobacteria	Nitriliruptoria	Euzebyales	Euzebyaceae	uncultured	uncultured bacterium
66	512a5d3c031e5f03a6513eb5b5bb9091	3	402.197	0.00220558	0.000581058	Bacteria	Patescibacteria	Parcubacteria	Candidatus Yanofskybacteria	Candidatus Yanofskybacteria bacterium GW2011_GWF2_43_596	Candidatus Yanofskybacteria bacterium GW2011_GWF2_43_596	Candidatus Yanofskybacteria bacterium GW2011_GWF2_43_596
46	3a91eb9677859771354a587ad76706b3	4	1359.12	0.00219926	0.000611621	Bacteria	Proteobacteria	Gammaproteobacteria	Betaproteobacteriales	Burkholderiaceae	Delftia	NA
149	a3b159c471fe7ea87d6d349c02594403	3	588.472	0.00206883	0.000550358	Bacteria	Proteobacteria	Alphaproteobacteria	Tistrellales	Geminicoccaceae	uncultured	NA
9	07a3b7ff8d580896184b1609c66c9fae	1	0	0.00199333	0.000521105	Bacteria	Gemmatimonadetes	Gemmatimonadetes	Gemmatimonadales	Gemmatimonadaceae	uncultured	uncultured proteobacterium
47	3adc094f37f7aca9279f86caa26f38b3	2	21.4469	0.00183288	0.000551268	Bacteria	Proteobacteria	Gammaproteobacteria	Nitrosococcales	Nitrosococcaceae	wb1-P19	uncultured bacterium
198	ccc4384579ecb4e9f49b3bf3b71703af	3	850.926	0.0017104	0.000583771	Bacteria	Actinobacteria	Actinobacteria	Propionibacteriales	Propionibacteriaceae	Cutibacterium	NA
185	c5fa39ace7407f794cfc3ce8332b58c1	3	420.729	0.00163406	0.000515464	Bacteria	Planctomycetes	Phycisphaerae	Phycisphaerales	Phycisphaeraceae	uncultured	uncultured bacterium
239	f0caba91e6e00b54ae7b5cd0d0b92a6e	2	12.4992	0.00159553	0.000515996	Bacteria	Firmicutes	Bacilli	Bacillales	Bacillaceae	Bacillus	NA
186	c62522af9e4758e95a8d38709cc716f2	1	0	0.00136554	0.000532765	Bacteria	Gemmatimonadetes	Gemmatimonadetes	Gemmatimonadales	Gemmatimonadaceae	uncultured	NA
180	c2d5c6bfdf8a9b8b0c462cfb140782d3	3	2.66667	0.00134485	0.000484027	Bacteria	Proteobacteria	Alphaproteobacteria	Rhizobiales	Hyphomicrobiaceae	Hyphomicrobium	NA
43	36ff4032796a745262badd4c9c3343de	1	0	0.00132483	0.000528541	Bacteria	Gemmatimonadetes	Gemmatimonadetes	Gemmatimonadales	Gemmatimonadaceae	NA	NA
234	ee10158ed93170d89a25f12d62043839	5	260.207	0.00120201	0.000535619	Bacteria	Gemmatimonadetes	Longimicrobia	Longimicrobiales	Longimicrobiaceae	NA	NA
26	1479b1620f0861831a6d59c668fe605f	2	256	0.00117251	0.000529101	Bacteria	Proteobacteria	Gammaproteobacteria	Steroidobacterales	Steroidobacteraceae	Steroidobacter	NA
76	5838e3b4a9f341b1cbe3bb3c29496bc3	2	92.5888	0.00108097	0.000550055	Bacteria	Proteobacteria	Deltaproteobacteria	NB1-j	NA	NA	NA
12	09374ae30c05189e3bf10b429d8c960f	2	71.2169	0.00103952	0.000502513	Bacteria	Actinobacteria	Actinobacteria	Pseudonocardiales	Pseudonocardiaceae	Crossiella	uncultured bacterium
4	047b0fc7b8bbe7158813c33fde751e29	2	135.756	0.00101673	0.000536769	Bacteria	Acidobacteria	Acidobacteriia	Acidobacteriales	uncultured	NA	NA
36	24c4beeaefb646512f62fd641bbd8582	3	0.833333	0.00101261	0.000484027	Bacteria	Nitrospirae	Nitrospira	Nitrospirales	Nitrospiraceae	Nitrospira	NA
151	a432cac224b9ceaceecf619fac3fcae5	4	473.351	0.00086229	0.000513875	Bacteria	Actinobacteria	Actinobacteria	Pseudonocardiales	Pseudonocardiaceae	Pseudonocardia	NA
38	279f3f68ceb3c98a7a7f612519a2f4e4	5	677.099	0.000851212	0.000509165	Bacteria	Actinobacteria	Nitriliruptoria	Nitriliruptorales	Nitriliruptoraceae	uncultured bacterium	uncultured bacterium
159	a8f0f1305da808f15d8b070a3a08838a	2	0	0.000805245	0.000483559	Bacteria	Proteobacteria	Alphaproteobacteria	Rhizobiales	Methyloligellaceae	uncultured	Ambiguous_taxa
225	e667afe26d97ddcdef3b7d966f65ab44	2	70.0854	0.000804155	0.00050025	Bacteria	Actinobacteria	Actinobacteria	Pseudonocardiales	Pseudonocardiaceae	Crossiella	uncultured bacterium
207	d631e99dca974e1032a9f47c3c308e05	1	0	0.000778621	0.00049776	Bacteria	Actinobacteria	Acidimicrobiia	IMCC26256	NA	NA	NA
210	dabff25f11a3d4176ce429c69132113a	3	122.559	0.000746224	0.000541712	Bacteria	Actinobacteria	Rubrobacteria	Rubrobacterales	Rubrobacteriaceae	Rubrobacter	NA
19	0d803979ef7a34fd1d3f95ad1201bdb7	3	420.032	0.000692135	0.000540249	Bacteria	Proteobacteria	Alphaproteobacteria	Puniceispirillales	Puniceispirillales Incertae Sedis	Constrictibacter	uncultured bacterium
147	a1e798b059e8b9f2673f6db6f2fc7f47	1	0	0.000672756	0.000486618	Bacteria	Proteobacteria	Alphaproteobacteria	Rhizobiales	Hyphomicrobiaceae	NA	NA
144	9cdbf49cbceff405aefac4c80f5ad7bb	1	0	0.000620647	0.000483325	Bacteria	Proteobacteria	Alphaproteobacteria	Rhizobiales	Xanthobacteraceae	uncultured	NA
10	08498688510c12fcf636c71bf41fba3e	2	328.182	0.000427973	0.000487805	Bacteria	Actinobacteria	Nitriliruptoria	Euzebyales	Euzebyaceae	uncultured	uncultured bacterium
171	b126ebf39973ee566c7c124f4df4faee	5	647.275	0.000278809	0.000462749	Bacteria	Chloroflexi	Anaerolineae	Caldilineales	Caldilineaceae	uncultured	uncultured bacterium
153	a4a857d8c74da322981c6f45a530c642	1	0	0.000213748	0.000465983	Bacteria	Proteobacteria	Alphaproteobacteria	Dongiales	Dongiaceae	Dongia	NA
243	f24c0f7789a68facef7dc9afd1ccf5e6	2	149.336	0.000177042	0.00045683	Bacteria	Chloroflexi	JG30-KF-CM66	uncultured bacterium	uncultured bacterium	uncultured bacterium	uncultured bacterium
95	6d2795d163fff0f73e531977efbcdf9c	4	38.7758	0.000108869	0.000428633	Bacteria	Proteobacteria	Alphaproteobacteria	Rhizobiales	Rhizobiaceae	NA	NA
213	df7b8519492195d0b62fa7461cfc62ac	2	0	7.06734e-05	0.000414079	Bacteria	Actinobacteria	Acidimicrobiia	IMCC26256	NA	NA	NA
197	ccb586af50201ccfa7398064dd4b0c60	2	0	7.06734e-05	0.000414079	Bacteria	Proteobacteria	Gammaproteobacteria	Nitrosococcales	Nitrosococcaceae	SZB85	uncultured bacterium
219	e3a76607f593a569ac2e3309ec0bd75b	0	0	3.85817e-17	1.49651e-05	Bacteria	Actinobacteria	Actinobacteria	Frankiales	Sporichthyaceae	Sporichthya	NA
