# Supplementary material for: Islands Within Islands: Bacterial Phylogenetic Structure and Consortia in Hawaiian Lava Caves and Fumaroles
Source: Front Microbiol. 2022 Jul 21;13:934708. doi: 10.3389/fmicb.2022.934708 (PMC9349362; doi:10.3389/fmicb.2022.934708)
Supplement: Supplementary file 5 [file Table_5.XLSX]

## Sheet: all_subnetworks
lavatubes_fullnettable_wo_D2_w_subnetinfo_111321
vector	node_ID	community	Kingdom	Phylum	Class	Order	Family	Genus	Species	community_size
e3a76607f593a569ac2e3309ec0bd75b	61	1	Bacteria	Actinobacteria	Actinobacteria	Frankiales	Sporichthyaceae	Sporichthya	NA	1
08498688510c12fcf636c71bf41fba3e	64	2	Bacteria	Actinobacteria	Nitriliruptoria	Euzebyales	Euzebyaceae	uncultured	uncultured bacterium	28
0e5fea109c0514e2ad475aa0da4b2893	65	2	Bacteria	Actinobacteria	Nitriliruptoria	Euzebyales	Euzebyaceae	uncultured	uncultured bacterium	28
0e9c31e1f5dd54703584d456f43a67ab	69	2	Bacteria	Actinobacteria	Acidimicrobiia	Actinomarinales	uncultured	NA	NA	28
14686f93bb4839ad83e9ee8b736f3d60	35	2	Bacteria	Acidobacteria	Blastocatellia (Subgroup 4)	Pyrinomonadales	Pyrinomonadaceae	RB41	NA	28
1ea5ebd314f4303c8b9d0ca8514e4531	57	2	Bacteria	Actinobacteria	Actinobacteria	Pseudonocardiales	Pseudonocardiaceae	Actinokineospora	Ambiguous_taxa	28
1f20838ce49eed704d332c1acd6f32c8	151	2	Bacteria	Planctomycetes	OM190	uncultured bacterium	uncultured bacterium	uncultured bacterium	uncultured bacterium	28
2318d895e3ecaf1af83e19e6078eb551	55	2	Bacteria	Actinobacteria	Actinobacteria	Pseudonocardiales	Pseudonocardiaceae	Crossiella	uncultured bacterium	28
36ff4032796a745262badd4c9c3343de	105	2	Bacteria	Gemmatimonadetes	Gemmatimonadetes	Gemmatimonadales	Gemmatimonadaceae	NA	NA	28
4339da670ccf2dbb98e56e8a8c1a199b	191	2	Bacteria	Proteobacteria	Gammaproteobacteria	Salinisphaerales	Solimonadaceae	Polycyclovorans	uncultured bacterium	28
541e0277dc6f64f5da4a1c0981ede29d	187	2	Bacteria	Proteobacteria	Gammaproteobacteria	Betaproteobacteriales	Burkholderiaceae	NA	NA	28
541e2d2ac162ac5bd0c5b7b72a744e49	190	2	Bacteria	Proteobacteria	Gammaproteobacteria	Betaproteobacteriales	Burkholderiaceae	uncultured	NA	28
59a0362a411b13acc90bb2f69bc19af7	170	2	Bacteria	Proteobacteria	Gammaproteobacteria	Xanthomonadales	Xanthomonadaceae	Lysobacter	NA	28
6aa75f6a3dacd7054ad0eec22ac216c7	192	2	Bacteria	Proteobacteria	Gammaproteobacteria	Gammaproteobacteria Incertae Sedis	Unknown Family	uncultured	metagenome	28
6d71b84fb2b313a5a0c7d0e7fc973425	12	2	Bacteria	Chloroflexi	JG30-KF-CM66	Ambiguous_taxa	Ambiguous_taxa	Ambiguous_taxa	Ambiguous_taxa	28
7b9bc3808deb1df3c7482f81e5476e7c	11	2	Bacteria	NA	NA	NA	NA	NA	NA	28
7ef8872a8f1b31d8406b0d0475babf0b	73	2	Bacteria	Actinobacteria	Acidimicrobiia	uncultured	uncultured bacterium	uncultured bacterium	uncultured bacterium	28
8436e7ae038679eecb5fe6824acea88b	8	2	Bacteria	Chloroflexi	Anaerolineae	Anaerolineales	Anaerolineaceae	uncultured	metagenome	28
889e5cf6cfb2a9f936a7cf3ffc7b03a0	104	2	Bacteria	Gemmatimonadetes	Longimicrobia	Longimicrobiales	Longimicrobiaceae	uncultured bacterium	uncultured bacterium	28
895c89508492df2c3b63dadbb893a3bb	100	2	Bacteria	Bacteroidetes	Bacteroidia	Sphingobacteriales	env.OPS 17	metagenome	metagenome	28
8be40bc94f2dc72635ee923511fe3764	95	2	Bacteria	Bacteroidetes	Ignavibacteria	OPB56	uncultured bacterium #0319-6E22	uncultured bacterium #0319-6E22	uncultured bacterium #0319-6E22	28
8c768b1a1d6e5b0cbb288c9fa88cdb85	46	2	Bacteria	Actinobacteria	Thermoleophilia	Solirubrobacterales	67-14	NA	NA	28
8cd1fb353d362e180633b6fc8e1ebfa1	120	2	Bacteria	Nitrospirae	Nitrospira	Nitrospirales	Nitrospiraceae	Nitrospira	NA	28
8f216345413a2ea60615be2fc6c7f330	103	2	Bacteria	Gemmatimonadetes	Longimicrobia	Longimicrobiales	Longimicrobiaceae	uncultured bacterium	uncultured bacterium	28
9b55efb98a22113940dc3cedbbbc45ef	68	2	Bacteria	Actinobacteria	Acidimicrobiia	Actinomarinales	uncultured	Ambiguous_taxa	Ambiguous_taxa	28
a3b159c471fe7ea87d6d349c02594403	231	2	Bacteria	Proteobacteria	Alphaproteobacteria	Tistrellales	Geminicoccaceae	uncultured	NA	28
b116a4d5d37396d1291f3aac96de2b92	165	2	Bacteria	Proteobacteria	Deltaproteobacteria	Myxococcales	bacteriap25	unidentified	unidentified	28
cdb5499e26a498c4c6b8ceb2a6b04f9c	171	2	Bacteria	Proteobacteria	Gammaproteobacteria	Xanthomonadales	Xanthomonadaceae	Luteimonas	NA	28
d4ad3865cf69b3469cd2b0bd1d0143d0	41	2	Bacteria	Actinobacteria	Thermoleophilia	Gaiellales	Gaiellaceae	Gaiella	NA	28
009d840248b271d65af72b1098530f45	259	3	Bacteria	Proteobacteria	Alphaproteobacteria	Rhizobiales	Beijerinckiaceae	NA	NA	64
01eaa5c23c1903669db28de6c783cac4	255	3	Bacteria	Proteobacteria	Alphaproteobacteria	Rhizobiales	Beijerinckiaceae	NA	NA	64
047b0fc7b8bbe7158813c33fde751e29	20	3	Bacteria	Acidobacteria	Acidobacteriia	Acidobacteriales	uncultured	NA	NA	64
05532a927024090ad1ee118e2eb5d1ff	253	3	Bacteria	Proteobacteria	Alphaproteobacteria	Rhizobiales	Xanthobacteraceae	Afipia	NA	64
05d42aa6fe8e7ec44bfa23ef2e50427c	138	3	Bacteria	Entotheonellaeota	Entotheonellia	Entotheonellales	Entotheonellaceae	uncultured bacterium	uncultured bacterium	64
09374ae30c05189e3bf10b429d8c960f	53	3	Bacteria	Actinobacteria	Actinobacteria	Pseudonocardiales	Pseudonocardiaceae	Crossiella	uncultured bacterium	64
09982282dff764b2453ddc0b239e5af6	130	3	Bacteria	Acidobacteria	Subgroup 6	NA	NA	NA	NA	64
1479b1620f0861831a6d59c668fe605f	205	3	Bacteria	Proteobacteria	Gammaproteobacteria	Steroidobacterales	Steroidobacteraceae	Steroidobacter	NA	64
244b9344f42bc5555f946d2ab0c1260b	258	3	Bacteria	Proteobacteria	Alphaproteobacteria	Rhizobiales	Beijerinckiaceae	uncultured	NA	64
24bee64743cd08c14b78c63f2c6045fe	108	3	Bacteria	Gemmatimonadetes	Gemmatimonadetes	Gemmatimonadales	Gemmatimonadaceae	uncultured	NA	64
30e344e94d3cfe4af03149f4684019f4	26	3	Bacteria	Acidobacteria	Blastocatellia (Subgroup 4)	11-24	uncultured bacterium	uncultured bacterium	uncultured bacterium	64
38c81cb9d8aed22afa037ae11f26398a	6	3	Bacteria	Chloroflexi	Anaerolineae	SBR1031	A4b	NA	NA	64
3a0403a1b342ab9cb8fc22df8f84685c	30	3	Bacteria	Acidobacteria	Blastocatellia (Subgroup 4)	Blastocatellales	Blastocatellaceae	JGI 0001001-H03	uncultured bacterium	64
3adc094f37f7aca9279f86caa26f38b3	216	3	Bacteria	Proteobacteria	Gammaproteobacteria	Nitrosococcales	Nitrosococcaceae	wb1-P19	uncultured bacterium	64
3f08d2092be1a8d708d47deaffe07743	63	3	Bacteria	Actinobacteria	Actinobacteria	Streptomycetales	Streptomycetaceae	Streptomyces	NA	64
41c4bb370797b47b8cd242964fc0c796	226	3	Bacteria	Proteobacteria	Alphaproteobacteria	uncultured	uncultured Green Bay ferromanganous micronodule bacterium MND8	uncultured Green Bay ferromanganous micronodule bacterium MND8	uncultured Green Bay ferromanganous micronodule bacterium MND8	64
49e5fd6f8eafcfc7ca4ea646c2cdc13a	137	3	Bacteria	Acidobacteria	Subgroup 6	NA	NA	NA	NA	64
49ef5283e07ce751a6b5b6b0a0f6e0cb	208	3	Bacteria	Proteobacteria	Gammaproteobacteria	Nitrosococcales	Nitrosococcaceae	wb1-P19	uncultured bacterium	64
4d810ca9c38227b415a33478bec50cef	225	3	Bacteria	Proteobacteria	Alphaproteobacteria	uncultured	NA	NA	NA	64
4f434059cd095df61443370a090534e4	141	3	Bacteria	Acidobacteria	Subgroup 9	NA	NA	NA	NA	64
4f47cb58313da050a861b909cc3be57c	99	3	Bacteria	Bacteroidetes	Bacteroidia	Chitinophagales	Chitinophagaceae	UTBCD1	uncultured bacterium	64
512a5d3c031e5f03a6513eb5b5bb9091	88	3	Bacteria	Patescibacteria	Parcubacteria	Candidatus Yanofskybacteria	Candidatus Yanofskybacteria bacterium GW2011_GWF2_43_596	Candidatus Yanofskybacteria bacterium GW2011_GWF2_43_596	Candidatus Yanofskybacteria bacterium GW2011_GWF2_43_596	64
55831ce3a275ba60639e6083ff602e91	48	3	Bacteria	Actinobacteria	MB-A2-108	uncultured soil bacterium	uncultured soil bacterium	uncultured soil bacterium	uncultured soil bacterium	64
5722a1870d8850fad0259faf7685b8d0	254	3	Bacteria	Proteobacteria	Alphaproteobacteria	Rhizobiales	Beijerinckiaceae	Methylovirgula	uncultured alpha proteobacterium	64
59c915b6f7cce0cb73930a7ced8b902b	128	3	Bacteria	Acidobacteria	Subgroup 17	NA	NA	NA	NA	64
5b0414dab0e90437202201a4f1b6635b	223	3	Bacteria	Proteobacteria	Alphaproteobacteria	Reyranellales	Reyranellaceae	uncultured	uncultured bacterium	64
5fd43024bd4e676e75a1b8a3a300368c	133	3	Bacteria	Acidobacteria	Subgroup 6	NA	NA	NA	NA	64
610dfbd43508826304122a06e7d25e05	234	3	Bacteria	Proteobacteria	Alphaproteobacteria	Caulobacterales	Parvularculaceae	Amphiplicatus	uncultured bacterium	64
6edee26c925e2a9a4286df2bb8629023	89	3	Bacteria	Patescibacteria	Saccharimonadia	Saccharimonadales	NA	NA	NA	64
7b49a1840446717a598ab8fe980fcb69	257	3	Bacteria	Proteobacteria	Alphaproteobacteria	Rhizobiales	Beijerinckiaceae	NA	NA	64
824e065eb49adf7807e830b9d1686d43	15	3	Bacteria	Armatimonadetes	Chthonomonadetes	Chthonomonadales	uncultured bacterium	uncultured bacterium	uncultured bacterium	64
92acbc0d75f9472170bc984f3b88874c	182	3	Bacteria	Proteobacteria	Gammaproteobacteria	Betaproteobacteriales	Nitrosomonadaceae	mle1-7	uncultured bacterium	64
98641f17b04bfe04572fdde96b632573	172	3	Bacteria	Proteobacteria	Gammaproteobacteria	Xanthomonadales	Xanthomonadaceae	NA	NA	64
9af1e16962919be65dd9ff42a03d0e25	244	3	Bacteria	Proteobacteria	Alphaproteobacteria	Rhizobiales	Hyphomicrobiaceae	uncultured	uncultured bacterium	64
9c14ef1e4f0a1f28a5ee736ca92271b3	136	3	Bacteria	Acidobacteria	Subgroup 6	NA	NA	NA	NA	64
a1e798b059e8b9f2673f6db6f2fc7f47	245	3	Bacteria	Proteobacteria	Alphaproteobacteria	Rhizobiales	Hyphomicrobiaceae	NA	NA	64
a27f6dc581c6af052a0ddf064581ece7	62	3	Bacteria	Actinobacteria	Actinobacteria	Streptosporangiales	Streptosporangiaceae	NA	NA	64
a3d8cdfbb4dd0c122d268242f3f8bceb	127	3	Bacteria	Acidobacteria	Subgroup 17	NA	NA	NA	NA	64
a4a857d8c74da322981c6f45a530c642	224	3	Bacteria	Proteobacteria	Alphaproteobacteria	Dongiales	Dongiaceae	Dongia	NA	64
a89480894c48fbc5e1aa891303202508	219	3	Bacteria	Proteobacteria	Gammaproteobacteria	Enterobacteriales	Enterobacteriaceae	NA	NA	64
a98497e0cb03b9d2f5c66f9de111410f	140	3	Bacteria	Chloroflexi	Chloroflexia	Chloroflexales	Chloroflexaceae	Chloronema	Scytonema tolypothrichoides VB-61278	64
ad59b12e75fc352c93e547df9b3632ec	24	3	Bacteria	Acidobacteria	Blastocatellia (Subgroup 4)	11-24	uncultured bacterium	uncultured bacterium	uncultured bacterium	64
b0f2fd8a7c995bf21a2c811359aae730	71	3	Bacteria	Actinobacteria	Acidimicrobiia	IMCC26256	uncultured bacterium	uncultured bacterium	uncultured bacterium	64
c2adf8b56441723ec3a573dab727f2c3	177	3	Bacteria	Proteobacteria	Gammaproteobacteria	Betaproteobacteriales	Nitrosomonadaceae	mle1-7	uncultured bacterium	64
c52fd447b23590af902e60e82a8e0f77	31	3	Bacteria	Acidobacteria	Blastocatellia (Subgroup 4)	Blastocatellales	Blastocatellaceae	JGI 0001001-H03	uncultured bacterium	64
c62522af9e4758e95a8d38709cc716f2	109	3	Bacteria	Gemmatimonadetes	Gemmatimonadetes	Gemmatimonadales	Gemmatimonadaceae	uncultured	NA	64
c6885be4ba94cdd3381fa74f18328625	56	3	Bacteria	Actinobacteria	Actinobacteria	Pseudonocardiales	Pseudonocardiaceae	Crossiella	uncultured bacterium	64
cc3fc775a2fa32588b10b5c6883e27c1	76	3	Bacteria	Actinobacteria	Acidimicrobiia	NA	NA	NA	NA	64
cc63d3909de3b2a5e699ef1b6030cc18	149	3	Bacteria	Rokubacteria	NC10	Rokubacteriales	metagenome	metagenome	metagenome	64
ccc4384579ecb4e9f49b3bf3b71703af	59	3	Bacteria	Actinobacteria	Actinobacteria	Propionibacteriales	Propionibacteriaceae	Cutibacterium	NA	64
d13e6570fd1085e8e4f9f7c9bf89d5a5	82	3	Bacteria	Actinobacteria	Acidimicrobiia	Microtrichales	Ilumatobacteraceae	uncultured	NA	64
d4e34555dd70afbbaa0b08df1981de82	40	3	Bacteria	Actinobacteria	Thermoleophilia	Gaiellales	uncultured	Gaiella sp. EBR4-RS1	Gaiella sp. EBR4-RS1	64
d631e99dca974e1032a9f47c3c308e05	72	3	Bacteria	Actinobacteria	Acidimicrobiia	IMCC26256	NA	NA	NA	64
e12d38f45bb87c9b44bc77baf52abccc	178	3	Bacteria	Proteobacteria	Gammaproteobacteria	Betaproteobacteriales	Nitrosomonadaceae	mle1-7	uncultured bacterium	64
e1fa545244e7882e66bebe8943cbc677	139	3	Bacteria	Chloroflexi	Chloroflexia	Chloroflexales	Chloroflexaceae	Oscillochloris	NA	64
e3a5a77f63a32ccf656c2ee3b1966f1d	174	3	Bacteria	Proteobacteria	Gammaproteobacteria	Betaproteobacteriales	Nitrosomonadaceae	MND1	uncultured bacterium	64
e3d044beb39de2c75751e8daf74ee916	43	3	Bacteria	Actinobacteria	Thermoleophilia	Gaiellales	Gaiellaceae	Gaiella	NA	64
e54124c0677915c6a082c8425cb3030c	51	3	Bacteria	Actinobacteria	Actinobacteria	Pseudonocardiales	Pseudonocardiaceae	Crossiella	uncultured bacterium	64
e57b12c4ec5228d02cde1efbbc3be77a	169	3	Bacteria	Proteobacteria	Deltaproteobacteria	Myxococcales	Haliangiaceae	Haliangium	uncultured bacterium	64
e667afe26d97ddcdef3b7d966f65ab44	54	3	Bacteria	Actinobacteria	Actinobacteria	Pseudonocardiales	Pseudonocardiaceae	Crossiella	uncultured bacterium	64
f0caba91e6e00b54ae7b5cd0d0b92a6e	84	3	Bacteria	Firmicutes	Bacilli	Bacillales	Bacillaceae	Bacillus	NA	64
f15a09fb20397b2d3cafc39d45d0e9c0	42	3	Bacteria	Actinobacteria	Thermoleophilia	Gaiellales	uncultured	uncultured Gaiella sp.	uncultured Gaiella sp.	64
f2c349e82c3c19f8e6a5768692376a02	13	3	Bacteria	Chloroflexi	JG30-KF-CM66	uncultured bacterium	uncultured bacterium	uncultured bacterium	uncultured bacterium	64
feb2c0b9958e8f1cdc34d3a45be13033	44	3	Bacteria	Actinobacteria	Thermoleophilia	Gaiellales	Gaiellaceae	Gaiella	NA	64
07a3b7ff8d580896184b1609c66c9fae	112	4	Bacteria	Gemmatimonadetes	Gemmatimonadetes	Gemmatimonadales	Gemmatimonadaceae	uncultured	uncultured proteobacterium	34
1afd6ad9c8e2e2ebc8583c30ea922c22	92	4	Bacteria	Patescibacteria	Saccharimonadia	Saccharimonadales	uncultured bacterium	uncultured bacterium	uncultured bacterium	34
278962f2c0c4df20792caad3ee25f5ac	204	4	Bacteria	Proteobacteria	Gammaproteobacteria	Steroidobacterales	Steroidobacteraceae	Steroidobacter	NA	34
468be239d451b5972901d82964cb54ef	18	4	Bacteria	Acidobacteria	Acidobacteriia	Solibacterales	Solibacteraceae (Subgroup 3)	PAUC26f	Ambiguous_taxa	34
5597826920d1795f08cd4bb4843d13b5	5	4	Bacteria	Chloroflexi	Anaerolineae	SBR1031	A4b	NA	NA	34
5654269aa9199df5cf34325d56d01223	194	4	Bacteria	Proteobacteria	Gammaproteobacteria	Nitrosococcales	Nitrosococcaceae	SZB85	uncultured bacterium	34
5bdef52caae4ea795e4cb4e27a8624bc	58	4	Bacteria	Actinobacteria	Actinobacteria	Pseudonocardiales	Pseudonocardiaceae	Actinophytocola	Ambiguous_taxa	34
5ee1d3a995f3176c5e28758bb232a96f	164	4	Bacteria	Proteobacteria	Deltaproteobacteria	Myxococcales	bacteriap25	NA	NA	34
66ac1e7b0d56611f11e08c3c95da846d	16	4	Bacteria	Acidobacteria	Acidobacteriia	Solibacterales	Solibacteraceae (Subgroup 3)	NA	NA	34
6a06548a418ad79414fc39cbd5c3befc	79	4	Bacteria	Actinobacteria	Acidimicrobiia	uncultured	NA	NA	NA	34
7157607d9084cf790d4f50f7e5b44240	3	4	Bacteria	Chloroflexi	Anaerolineae	Caldilineales	Caldilineaceae	uncultured	uncultured bacterium	34
7d0b090eb4445e1350fe35eb74c675ca	81	4	Bacteria	Actinobacteria	Acidimicrobiia	Microtrichales	uncultured	NA	NA	34
888935b377696dbeebf318d700323cb6	106	4	Bacteria	Gemmatimonadetes	Gemmatimonadetes	Gemmatimonadales	Gemmatimonadaceae	uncultured	NA	34
8fcf0f0bb76cee4c01ba609447bf7b11	77	4	Bacteria	Actinobacteria	Acidimicrobiia	NA	NA	NA	NA	34
9129cf9f3c5705563ae7e08320a40614	70	4	Bacteria	Actinobacteria	Acidimicrobiia	Actinomarinales	uncultured	uncultured bacterium	uncultured bacterium	34
96e7621890a5348da4733f1a58964b15	243	4	Bacteria	Proteobacteria	Alphaproteobacteria	Rhizobiales	Hyphomicrobiaceae	Pedomicrobium	uncultured alpha proteobacterium	34
a17890a131f012d89fbf94c7db8c2d42	163	4	Bacteria	Proteobacteria	Deltaproteobacteria	Myxococcales	bacteriap25	NA	NA	34
aa60312c1e322d5d20c1b33215ebd503	251	4	Bacteria	Proteobacteria	Alphaproteobacteria	Caulobacterales	Hyphomonadaceae	SWB02	NA	34
b0fc7cca75dd92cf1fdf0df20f65a07b	107	4	Bacteria	Gemmatimonadetes	Gemmatimonadetes	Gemmatimonadales	Gemmatimonadaceae	uncultured	NA	34
b4472d2df804f45100da4db47d1389f1	212	4	Bacteria	Proteobacteria	Gammaproteobacteria	Ga0077536	uncultured bacterium	uncultured bacterium	uncultured bacterium	34
c1952f505f5cec20da6a15954c866821	250	4	Bacteria	Proteobacteria	Alphaproteobacteria	Caulobacterales	Hyphomonadaceae	SWB02	NA	34
c741f25a1b1d809ee888fc2c27b259fc	160	4	Bacteria	Proteobacteria	Deltaproteobacteria	Myxococcales	bacteriap25	NA	NA	34
cbe10dc3858bd067af5e6302fc4e2045	213	4	Bacteria	Proteobacteria	Gammaproteobacteria	Nitrosococcales	Nitrosococcaceae	wb1-P19	uncultured bacterium	34
cbefa2a3f515d3c4349525a495084590	188	4	Bacteria	Proteobacteria	Gammaproteobacteria	Betaproteobacteriales	Burkholderiaceae	uncultured	NA	34
d70b52abd0e7c5f582e1c9933b8803b1	110	4	Bacteria	Gemmatimonadetes	Gemmatimonadetes	Gemmatimonadales	Gemmatimonadaceae	NA	NA	34
deff4b4c615d0ea228a200269f90c95d	27	4	Bacteria	Acidobacteria	Blastocatellia (Subgroup 4)	11-24	metagenome	metagenome	metagenome	34
e0f490e3ecf476265702c4aa7901ecdc	91	4	Bacteria	Patescibacteria	Saccharimonadia	Saccharimonadales	uncultured bacterium	uncultured bacterium	uncultured bacterium	34
e2471ced0cc8788b6225058f3ed9b0a6	32	4	Bacteria	Acidobacteria	Blastocatellia (Subgroup 4)	Blastocatellales	Blastocatellaceae	NA	NA	34
e3fb4721d2758af3041c306bab5386d7	50	4	Bacteria	Actinobacteria	Actinobacteria	Pseudonocardiales	Pseudonocardiaceae	Crossiella	uncultured bacterium	34
ed8f47ce6d325f4dd188d3a11af1d84f	241	4	Bacteria	Proteobacteria	Alphaproteobacteria	Rhizobiales	Hyphomicrobiaceae	Pedomicrobium	NA	34
f4de7027dd11126fa3974a9f0254c1d5	183	4	Bacteria	Proteobacteria	Gammaproteobacteria	Betaproteobacteriales	uncultured	uncultured bacterium	uncultured bacterium	34
f9e960fbccd7e947b5b9bb35b9488849	134	4	Bacteria	Acidobacteria	Subgroup 6	NA	NA	NA	NA	34
fc44ef7449b0dfee9879e2b52a0f77ca	199	4	Bacteria	Proteobacteria	Gammaproteobacteria	PLTA13	Ambiguous_taxa	Ambiguous_taxa	Ambiguous_taxa	34
fe0282bab4dc5a49e71197118783f53d	52	4	Bacteria	Actinobacteria	Actinobacteria	Pseudonocardiales	Pseudonocardiaceae	Crossiella	uncultured bacterium	34
0d803979ef7a34fd1d3f95ad1201bdb7	220	5	Bacteria	Proteobacteria	Alphaproteobacteria	Puniceispirillales	Puniceispirillales Incertae Sedis	Constrictibacter	uncultured bacterium	13
279f3f68ceb3c98a7a7f612519a2f4e4	37	5	Bacteria	Actinobacteria	Nitriliruptoria	Nitriliruptorales	Nitriliruptoraceae	uncultured bacterium	uncultured bacterium	13
3a91eb9677859771354a587ad76706b3	186	5	Bacteria	Proteobacteria	Gammaproteobacteria	Betaproteobacteriales	Burkholderiaceae	Delftia	NA	13
66bd2ed4999aa2548ef7fc30f0b3e229	101	5	Bacteria	Gemmatimonadetes	Longimicrobia	Longimicrobiales	Longimicrobiaceae	NA	NA	13
6d2795d163fff0f73e531977efbcdf9c	235	5	Bacteria	Proteobacteria	Alphaproteobacteria	Rhizobiales	Rhizobiaceae	NA	NA	13
a432cac224b9ceaceecf619fac3fcae5	60	5	Bacteria	Actinobacteria	Actinobacteria	Pseudonocardiales	Pseudonocardiaceae	Pseudonocardia	NA	13
b126ebf39973ee566c7c124f4df4faee	2	5	Bacteria	Chloroflexi	Anaerolineae	Caldilineales	Caldilineaceae	uncultured	uncultured bacterium	13
c5fa39ace7407f794cfc3ce8332b58c1	153	5	Bacteria	Planctomycetes	Phycisphaerae	Phycisphaerales	Phycisphaeraceae	uncultured	uncultured bacterium	13
ccb586af50201ccfa7398064dd4b0c60	193	5	Bacteria	Proteobacteria	Gammaproteobacteria	Nitrosococcales	Nitrosococcaceae	SZB85	uncultured bacterium	13
dabff25f11a3d4176ce429c69132113a	36	5	Bacteria	Actinobacteria	Rubrobacteria	Rubrobacterales	Rubrobacteriaceae	Rubrobacter	NA	13
df7b8519492195d0b62fa7461cfc62ac	80	5	Bacteria	Actinobacteria	Acidimicrobiia	IMCC26256	NA	NA	NA	13
ee10158ed93170d89a25f12d62043839	102	5	Bacteria	Gemmatimonadetes	Longimicrobia	Longimicrobiales	Longimicrobiaceae	NA	NA	13
f24c0f7789a68facef7dc9afd1ccf5e6	10	5	Bacteria	Chloroflexi	JG30-KF-CM66	uncultured bacterium	uncultured bacterium	uncultured bacterium	uncultured bacterium	13
0054abbd7dace01184f1c67e64fb3d40	113	6	Bacteria	Gemmatimonadetes	Gemmatimonadetes	Gemmatimonadales	Gemmatimonadaceae	uncultured	NA	54
0484fcb40bdcd9ef85cd0eecbc1d0bac	197	6	Bacteria	Proteobacteria	Gammaproteobacteria	PLTA13	NA	NA	NA	54
0a873dff1155049ffc59a1b85e720e6c	158	6	Bacteria	Proteobacteria	Deltaproteobacteria	NB1-j	uncultured bacterium	uncultured bacterium	uncultured bacterium	54
0c6f792b2d14d8bf8da5f3eb8b85059f	236	6	Bacteria	Proteobacteria	Alphaproteobacteria	Rhizobiales	uncultured	uncultured alpha proteobacterium	uncultured alpha proteobacterium	54
0c8fd2055f45b33fa25f0cb276d61dda	111	6	Bacteria	Gemmatimonadetes	Gemmatimonadetes	Gemmatimonadales	Gemmatimonadaceae	uncultured	uncultured bacterium	54
0fb364ef5ea7d34b219c2fe97ad54d2e	96	6	Bacteria	Bacteroidetes	Bacteroidia	Cytophagales	Microscillaceae	uncultured	NA	54
23400dcd3a930a285b98efa4e785fbb5	185	6	Bacteria	Proteobacteria	Gammaproteobacteria	Betaproteobacteriales	Burkholderiaceae	NA	NA	54
2bd2bf84a10266453500f9e25354ea30	29	6	Bacteria	Acidobacteria	Blastocatellia (Subgroup 4)	Blastocatellales	Blastocatellaceae	JGI 0001001-H03	uncultured bacterium	54
3b1726a759501c8348656d8aa5f76dc5	17	6	Bacteria	Acidobacteria	Acidobacteriia	Solibacterales	Solibacteraceae (Subgroup 3)	NA	NA	54
3cafdaf08799b093096f55124769a0f8	131	6	Bacteria	Acidobacteria	Subgroup 6	NA	NA	NA	NA	54
41eba7478afe3d5b7071f685cc76e3a7	74	6	Bacteria	Actinobacteria	Acidimicrobiia	NA	NA	NA	NA	54
4b48b98707c3bcface19761613d52967	144	6	Bacteria	Acidobacteria	Subgroup 22	uncultured bacterium	uncultured bacterium	uncultured bacterium	uncultured bacterium	54
4ba2003fdbdc3f79e5859901e01d19c2	195	6	Bacteria	Proteobacteria	Gammaproteobacteria	JG36-GS-52	NA	NA	NA	54
54d4d9f0aa2562ad0e2d5c5b11c0aa0c	211	6	Bacteria	Proteobacteria	Gammaproteobacteria	Ga0077536	uncultured bacterium	uncultured bacterium	uncultured bacterium	54
63692536934e1c87a84ae5c4653e8aeb	152	6	Bacteria	Planctomycetes	Phycisphaerae	CCM11a	uncultured bacterium	uncultured bacterium	uncultured bacterium	54
6760e287465711a0fd372665f83694d7	159	6	Bacteria	Proteobacteria	Deltaproteobacteria	MBNT15	uncultured bacterium	uncultured bacterium	uncultured bacterium	54
6f61bf16ff484f29fc26892ba06810e4	98	6	Bacteria	Bacteroidetes	Bacteroidia	Cytophagales	Microscillaceae	uncultured	NA	54
76e1c8c3cadcf3146a27bace0c8eb0f0	126	6	Bacteria	Acidobacteria	Subgroup 17	uncultured bacterium	uncultured bacterium	uncultured bacterium	uncultured bacterium	54
76e35e2361a5e534208b422e54a93881	202	6	Bacteria	Proteobacteria	Gammaproteobacteria	PLTA13	uncultured bacterium	uncultured bacterium	uncultured bacterium	54
8248ae2c93e16e79d1714478dd360e9a	34	6	Bacteria	Acidobacteria	Blastocatellia (Subgroup 4)	Pyrinomonadales	Pyrinomonadaceae	RB41	NA	54
851ecd017379891c12e3a10ec3488591	90	6	Bacteria	Patescibacteria	Saccharimonadia	Saccharimonadales	uncultured bacterium	uncultured bacterium	uncultured bacterium	54
8af1bae28f07c101860b445f671e5ecb	201	6	Bacteria	Proteobacteria	Gammaproteobacteria	PLTA13	NA	NA	NA	54
94b7876189e4b3e7a62bb645ccbfe158	239	6	Bacteria	Proteobacteria	Alphaproteobacteria	Rhizobiales	Methyloligellaceae	uncultured	Ambiguous_taxa	54
97c54701356a71fa924f6f4f70e433d1	180	6	Bacteria	Proteobacteria	Gammaproteobacteria	Betaproteobacteriales	Nitrosomonadaceae	oc32	uncultured bacterium	54
983ca4727b182c603de6e3c76c6ec0ab	156	6	Bacteria	Proteobacteria	Deltaproteobacteria	NB1-j	NA	NA	NA	54
9b8de7fcf6517202854364b1eb40b33a	232	6	Bacteria	Proteobacteria	Alphaproteobacteria	Micavibrionales	Micavibrionaceae	uncultured bacterium	uncultured bacterium	54
a5aaf3630cdc124243a4f4229eb51069	228	6	Bacteria	Proteobacteria	Alphaproteobacteria	uncultured	NA	NA	NA	54
a7d831b61e3b891d58c950baf8c3ceff	25	6	Bacteria	Acidobacteria	Blastocatellia (Subgroup 4)	11-24	NA	NA	NA	54
ad12c939add8168eb0d00382723217ac	237	6	Bacteria	Proteobacteria	Alphaproteobacteria	NA	NA	NA	NA	54
aee2de6379cefd0ffa449cd606ceb01f	206	6	Bacteria	Proteobacteria	Gammaproteobacteria	Arenicellales	Arenicellaceae	uncultured	uncultured bacterium	54
b0e26afbf809be2ba2e27b7584430ef2	143	6	Bacteria	Acidobacteria	Subgroup 5	NA	NA	NA	NA	54
b44a67bfd78c65ea3880ca343fde2d37	218	6	Bacteria	Proteobacteria	Gammaproteobacteria	Pseudomonadales	Pseudomonadaceae	Pseudomonas	NA	54
b85e44a7f014038184b73dbf3055685d	145	6	Bacteria	Acidobacteria	Subgroup 22	uncultured bacterium	uncultured bacterium	uncultured bacterium	uncultured bacterium	54
b9c0be36b4118bdf354179fae914c4a7	33	6	Bacteria	Acidobacteria	Blastocatellia (Subgroup 4)	Pyrinomonadales	Pyrinomonadaceae	RB41	NA	54
c391fcffd7ac88f541c07e052623b844	93	6	Bacteria	Calditrichaeota	Calditrichia	Calditrichales	Calditrichaceae	JdFR-76	uncultured bacterium	54
c5cad39621e0ccbc6ab2baf16cc2556d	94	6	Bacteria	Bacteroidetes	Ignavibacteria	Kryptoniales	BSV26	NA	NA	54
c696a894dbd694ab8b75e89b651130b2	166	6	Bacteria	Proteobacteria	Deltaproteobacteria	MBNT15	uncultured Myxococcales bacterium	uncultured Myxococcales bacterium	uncultured Myxococcales bacterium	54
c88f7a1df43b02c2ac4e2d5b510fe2ee	117	6	Bacteria	Nitrospirae	Nitrospira	Nitrospirales	Nitrospiraceae	Nitrospira	NA	54
ccfe016cc5abe892b72f749cf2a0f1ff	147	6	Bacteria	Rokubacteria	NC10	Rokubacteriales	NA	NA	NA	54
ce0efa64dfe43b68937c10e8564c6ca3	161	6	Bacteria	Proteobacteria	Deltaproteobacteria	Myxococcales	bacteriap25	unidentified	unidentified	54
d4b5854169e2e80981fffdf8a0bdb8a2	150	6	Bacteria	Planctomycetes	vadinHA49	uncultured bacterium	uncultured bacterium	uncultured bacterium	uncultured bacterium	54
daedb23ee921e139966f2d6b1035dd19	215	6	Bacteria	Proteobacteria	Gammaproteobacteria	Nitrosococcales	Nitrosococcaceae	wb1-P19	uncultured bacterium	54
e5cbda2fc8d04e30f1ea6713a5b18f61	129	6	Bacteria	Acidobacteria	Subgroup 6	NA	NA	NA	NA	54
e8bfa383ebfef609a8b52a8f33cda5bf	28	6	Bacteria	Acidobacteria	Blastocatellia (Subgroup 4)	Blastocatellales	Blastocatellaceae	JGI 0001001-H03	NA	54
ea322df0e0c346ca35cd60f2db8cd701	9	6	Bacteria	Chloroflexi	Dehalococcoidia	S085	uncultured bacterium	uncultured bacterium	uncultured bacterium	54
ec7e501b908c0710a90985b730c2c96f	14	6	Bacteria	Chloroflexi	Dehalococcoidia	SAR202 clade	uncultured bacterium	uncultured bacterium	uncultured bacterium	54
eccc83375ffa1e95d6a6e774c086361a	217	6	Bacteria	Proteobacteria	Gammaproteobacteria	NA	NA	NA	NA	54
eff793db32895ccb83c064e0e44b2594	168	6	Bacteria	Proteobacteria	Deltaproteobacteria	Myxococcales	Nannocystaceae	uncultured	uncultured delta proteobacterium	54
f00823942b831fd5f90c37abc86bde96	123	6	Bacteria	Nitrospirae	Nitrospira	Nitrospirales	Nitrospiraceae	Leptospirillum	uncultured bacterium	54
f100c40d4b22f46b69475802556bcc4a	114	6	Bacteria	Gemmatimonadetes	Gemmatimonadetes	Gemmatimonadales	Gemmatimonadaceae	uncultured	NA	54
f2facc96a8b1cb6252087588da6fa1f6	214	6	Bacteria	Proteobacteria	Gammaproteobacteria	Nitrosococcales	Nitrosococcaceae	wb1-P19	uncultured bacterium	54
f65caa072786eb93c556f38e72395ea5	87	6	Bacteria	Patescibacteria	Parcubacteria	NA	NA	NA	NA	54
f8a609964b6bd19ba71a81a42def2954	173	6	Bacteria	Proteobacteria	Gammaproteobacteria	Betaproteobacteriales	Nitrosomonadaceae	MND1	NA	54
f991c6eff82d1b7241a14870777712f1	86	6	Archaea	Thaumarchaeota	Nitrososphaeria	Nitrosopumilales	Nitrosopumilaceae	uncultured archaeon	uncultured archaeon	54
1091f6dcd3d180031fa392b44f0c9247	67	7	Bacteria	Actinobacteria	Nitriliruptoria	Euzebyales	Euzebyaceae	uncultured	uncultured bacterium	16
1e4a4d18acb7b994480fbfb44a3f71fa	221	7	Bacteria	Proteobacteria	Alphaproteobacteria	Reyranellales	Reyranellaceae	Reyranella	NA	16
24c4beeaefb646512f62fd641bbd8582	121	7	Bacteria	Nitrospirae	Nitrospira	Nitrospirales	Nitrospiraceae	Nitrospira	NA	16
2eb0290fe079542a4f31bd42ad366cfe	157	7	Bacteria	Proteobacteria	Deltaproteobacteria	NB1-j	uncultured bacterium	uncultured bacterium	uncultured bacterium	16
4a406ba4b8aea83272a79d955488c2ce	248	7	Bacteria	Proteobacteria	Alphaproteobacteria	Rhizobiales	Rhizobiales Incertae Sedis	uncultured	uncultured bacterium	16
5838e3b4a9f341b1cbe3bb3c29496bc3	155	7	Bacteria	Proteobacteria	Deltaproteobacteria	NB1-j	NA	NA	NA	16
5e93eac8a6fb402de7dc61bb321515f4	66	7	Bacteria	Actinobacteria	Nitriliruptoria	Euzebyales	Euzebyaceae	uncultured	uncultured bacterium	16
816eef59f3b3f2b1f35ac476a59eb46f	1	7	Bacteria	Chloroflexi	Anaerolineae	RBG-13-54-9	uncultured Caldilineaceae bacterium	uncultured Caldilineaceae bacterium	uncultured Caldilineaceae bacterium	16
874311f29167ba1a7f6467eb3697b388	242	7	Bacteria	Proteobacteria	Alphaproteobacteria	Rhizobiales	Hyphomicrobiaceae	Pedomicrobium	NA	16
9be581780f72e5f4d356a94b6379466f	148	7	Bacteria	Rokubacteria	NC10	Rokubacteriales	uncultured bacterium	uncultured bacterium	uncultured bacterium	16
9cdbf49cbceff405aefac4c80f5ad7bb	252	7	Bacteria	Proteobacteria	Alphaproteobacteria	Rhizobiales	Xanthobacteraceae	uncultured	NA	16
a8f0f1305da808f15d8b070a3a08838a	240	7	Bacteria	Proteobacteria	Alphaproteobacteria	Rhizobiales	Methyloligellaceae	uncultured	Ambiguous_taxa	16
b1041b3c9b3a1d68ce4f5df8d3fcb6f5	75	7	Bacteria	Actinobacteria	Acidimicrobiia	IMCC26256	NA	NA	NA	16
c2d5c6bfdf8a9b8b0c462cfb140782d3	246	7	Bacteria	Proteobacteria	Alphaproteobacteria	Rhizobiales	Hyphomicrobiaceae	Hyphomicrobium	NA	16
ee820d7d150a1328b98b9f66f7cc6261	233	7	Bacteria	Proteobacteria	Alphaproteobacteria	Sphingomonadales	Sphingomonadaceae	Sphingopyxis	NA	16
fda41fc0fb5b8a31f61fe77a4357ec22	49	7	Bacteria	Actinobacteria	Actinobacteria	Pseudonocardiales	Pseudonocardiaceae	NA	NA	16
066055de07c40bbdc339cd77b5c825f4	22	8	Bacteria	Cyanobacteria	Melainabacteria	Obscuribacterales	uncultured bacterium	uncultured bacterium	uncultured bacterium	23
0b301a8764f573403b9e889c1a1ff9a3	146	8	Bacteria	Acidobacteria	Subgroup 22	uncultured bacterium	uncultured bacterium	uncultured bacterium	uncultured bacterium	23
146187dc936e73e6b68c91864c147066	198	8	Bacteria	Proteobacteria	Gammaproteobacteria	PLTA13	Ambiguous_taxa	Ambiguous_taxa	Ambiguous_taxa	23
343c0b0463b732c59b44d4040a0feaef	167	8	Bacteria	Proteobacteria	Deltaproteobacteria	Oligoflexales	0319-6G20	NA	NA	23
474905047819185b915753687c0553b4	21	8	Bacteria	Cyanobacteria	Melainabacteria	Obscuribacterales	uncultured bacterium	uncultured bacterium	uncultured bacterium	23
529a152b99ef4e799ec34b70f75e6b18	222	8	Bacteria	Proteobacteria	Alphaproteobacteria	Reyranellales	Reyranellaceae	uncultured	uncultured bacterium	23
814536f81f7f65e65c09865fdf920566	162	8	Bacteria	Proteobacteria	Deltaproteobacteria	Myxococcales	bacteriap25	uncultured Syntrophobacterales bacterium	uncultured Syntrophobacterales bacterium	23
8795e020a7c57504e2f13356e655b539	154	8	Bacteria	Dadabacteria	Dadabacteriia	Dadabacteriales	uncultured candidate division SBR1093 bacterium	uncultured candidate division SBR1093 bacterium	uncultured candidate division SBR1093 bacterium	23
8bdcf7d7b8e9c808379da1b069c5a814	118	8	Bacteria	Nitrospirae	Nitrospira	Nitrospirales	Nitrospiraceae	Nitrospira	NA	23
a45ab7335418a1bd5ca8c31c1da246de	78	8	Bacteria	Actinobacteria	Acidimicrobiia	uncultured	uncultured bacterium	uncultured bacterium	uncultured bacterium	23
a4f7e957c1781adbc893dfa22877d1d7	184	8	Bacteria	Proteobacteria	Gammaproteobacteria	Betaproteobacteriales	Nitrosomonadaceae	IS-44	uncultured bacterium	23
a88ad9e850a3cb63e392e14cb63a7519	238	8	Bacteria	Proteobacteria	Alphaproteobacteria	Rhizobiales	Methyloligellaceae	uncultured	NA	23
a9eebb0b642737a123a279f1e97cb154	247	8	Bacteria	Proteobacteria	Alphaproteobacteria	Rhizobiales	Rhizobiales Incertae Sedis	uncultured	NA	23
b4fa8b023e2e448b7a2cfb42295e799a	249	8	Bacteria	Proteobacteria	Alphaproteobacteria	Rhizobiales	KF-JG30-B3	uncultured bacterium	uncultured bacterium	23
c2059e03c598d4b36e564e0d41c97106	119	8	Bacteria	Nitrospirae	Nitrospira	Nitrospirales	Nitrospiraceae	Nitrospira	NA	23
c8ae9c5efd0727e9550064c42c2131e9	135	8	Bacteria	Acidobacteria	Subgroup 6	NA	NA	NA	NA	23
d007ef99b22decae6113d2b08449e621	115	8	Bacteria	Gemmatimonadetes	Gemmatimonadetes	Gemmatimonadales	Gemmatimonadaceae	uncultured	uncultured Nitrospira sp.	23
d9f756d167c97643369d9f88b8beced1	124	8	Bacteria	Verrucomicrobia	Verrucomicrobiae	Opitutales	Opitutaceae	Lacunisphaera	NA	23
e66d29923ad415f64ac8efa842214ac9	85	8	Bacteria	Dependentiae	Babeliae	Babeliales	Vermiphilaceae	NA	NA	23
e89bb7a7129d22f914a01923c6cfd3ea	176	8	Bacteria	Proteobacteria	Gammaproteobacteria	Betaproteobacteriales	B1-7BS	uncultured bacterium	uncultured bacterium	23
ef64cde657c78817a9cc47da6ce6fa66	179	8	Bacteria	Proteobacteria	Gammaproteobacteria	Betaproteobacteriales	Nitrosomonadaceae	mle1-7	NA	23
f8572597beb1c60e2b00fadae83dc00b	45	8	Bacteria	Actinobacteria	Thermoleophilia	Gaiellales	uncultured	uncultured bacterium	uncultured bacterium	23
fca720be8ef16252ba9b7e01d677bb31	23	8	Bacteria	Acidobacteria	Blastocatellia (Subgroup 4)	11-24	uncultured bacterium	uncultured bacterium	uncultured bacterium	23
090e2d27087f4c82e6df82871088c14b	207	9	Bacteria	Proteobacteria	Gammaproteobacteria	Nitrosococcales	Nitrosococcaceae	wb1-P19	uncultured bacterium	26
0b140f97951e4a396492e560d59a74de	181	9	Bacteria	Proteobacteria	Gammaproteobacteria	Betaproteobacteriales	Nitrosomonadaceae	mle1-7	uncultured bacterium	26
1a4068894c921ae38babae392d29d9f5	142	9	Bacteria	Acidobacteria	Subgroup 9	NA	NA	NA	NA	26
48437342b36ef54092301c39a286b051	122	9	Bacteria	Nitrospirae	Nitrospira	Nitrospirales	Nitrospiraceae	Nitrospira	NA	26
4bf5cc34726ece7e456907a4a1388fa7	125	9	Bacteria	Rokubacteria	NC10	Methylomirabilales	Methylomirabilaceae	Candidatus Methylomirabilis	uncultured bacterium	26
52a71513b93edd6205b25cbf6ba822da	83	9	Bacteria	Actinobacteria	Acidimicrobiia	NA	NA	NA	NA	26
5abb9aa45705b4eaef080422e026d7a8	116	9	Bacteria	Nitrospirae	Nitrospira	Nitrospirales	Nitrospiraceae	Nitrospira	NA	26
64946f242542fe4f8146300ed0a190ef	175	9	Bacteria	Proteobacteria	Gammaproteobacteria	Betaproteobacteriales	Nitrosomonadaceae	MND1	NA	26
6a3da03d20c39ddc4da750e4bbb9efb3	203	9	Bacteria	Proteobacteria	Gammaproteobacteria	NA	NA	NA	NA	26
6c33131c79bfbed088061b0c97e46668	227	9	Bacteria	Proteobacteria	Alphaproteobacteria	uncultured	NA	NA	NA	26
8349a8946026459cba8a3925abdde3cc	209	9	Bacteria	Proteobacteria	Gammaproteobacteria	Ga0077536	uncultured bacterium	uncultured bacterium	uncultured bacterium	26
84d69f59345d10dab80653768afdcb13	39	9	Bacteria	GAL15	uncultured bacterium	uncultured bacterium	uncultured bacterium	uncultured bacterium	uncultured bacterium	26
8a4da2795a79e42437b75bae4695c631	200	9	Bacteria	Proteobacteria	Gammaproteobacteria	PLTA13	NA	NA	NA	26
8dff4164639e9818cf0dc45a1454ceda	189	9	Bacteria	Proteobacteria	Gammaproteobacteria	Betaproteobacteriales	Burkholderiaceae	uncultured	NA	26
93156af2415469254e2c5f3880ec3589	97	9	Bacteria	Bacteroidetes	Bacteroidia	Cytophagales	Microscillaceae	uncultured	uncultured Bacteroidetes bacterium	26
95500460658161ac303b760d33f9e504	196	9	Bacteria	Proteobacteria	Gammaproteobacteria	PLTA13	NA	NA	NA	26
9782695e23d14f97ed177afc22fad57c	210	9	Bacteria	Proteobacteria	Gammaproteobacteria	Ga0077536	uncultured bacterium	uncultured bacterium	uncultured bacterium	26
97fd98530c7b3ced8c984916e242c83a	7	9	Bacteria	Chloroflexi	Anaerolineae	SBR1031	A4b	uncultured bacterium	uncultured bacterium	26
9db486720df60fe04ca770664475f324	256	9	Bacteria	Proteobacteria	Alphaproteobacteria	Rhizobiales	Beijerinckiaceae	NA	NA	26
c34641d2be167c0b1629fbc57770acae	38	9	Bacteria	GAL15	uncultured bacterium	uncultured bacterium	uncultured bacterium	uncultured bacterium	uncultured bacterium	26
ca4b1d11bd2767d599d02767bab3e849	132	9	Bacteria	Acidobacteria	Subgroup 6	uncultured microorganism	uncultured microorganism	uncultured microorganism	uncultured microorganism	26
e8348afb4efa214bfab7eb85d57dd37b	47	9	Bacteria	Actinobacteria	MB-A2-108	NA	NA	NA	NA	26
f2364b5928c595605076adb2046b7b13	230	9	Bacteria	Proteobacteria	Alphaproteobacteria	uncultured	uncultured bacterium	uncultured bacterium	uncultured bacterium	26
fc04ba4647983bb866e833ff37c9a2db	19	9	Bacteria	Acidobacteria	Acidobacteriia	Subgroup 2	uncultured bacterium	uncultured bacterium	uncultured bacterium	26
feb468e43fb665e45df1744b5038d171	229	9	Bacteria	Proteobacteria	Alphaproteobacteria	uncultured	uncultured bacterium	uncultured bacterium	uncultured bacterium	26
ff783a1baffed9b12c91159c75fd208f	4	9	Bacteria	Chloroflexi	Anaerolineae	Ardenticatenales	uncultured	uncultured bacterium	uncultured bacterium	26

## Sheet: LT_consortia 1
lavatubes_fullnettable_wo_D2_w_subnetinfo_111321
	vector	node_ID	community	Kingdom	Phylum	Class	Order	Family	Genus	Species	community_size
25	14686f93bb4839ad83e9ee8b736f3d60	35	2	Bacteria	Acidobacteria	Blastocatellia (Subgroup 4)	Pyrinomonadales	Pyrinomonadaceae	RB41	NA	28	1
31	1f20838ce49eed704d332c1acd6f32c8	151	2	Bacteria	Planctomycetes	OM190	uncultured bacterium	uncultured bacterium	uncultured bacterium	uncultured bacterium	28	0.990867
70	541e2d2ac162ac5bd0c5b7b72a744e49	190	2	Bacteria	Proteobacteria	Gammaproteobacteria	Betaproteobacteriales	Burkholderiaceae	uncultured	NA	28	0.974675
122	8be40bc94f2dc72635ee923511fe3764	95	2	Bacteria	Bacteroidetes	Ignavibacteria	OPB56	uncultured bacterium #0319-6E22	uncultured bacterium #0319-6E22	uncultured bacterium #0319-6E22	28	0.929917
126	8f216345413a2ea60615be2fc6c7f330	103	2	Bacteria	Gemmatimonadetes	Longimicrobia	Longimicrobiales	Longimicrobiaceae	uncultured bacterium	uncultured bacterium	28	0.854971
96	6d71b84fb2b313a5a0c7d0e7fc973425	12	2	Bacteria	Chloroflexi	JG30-KF-CM66	Ambiguous_taxa	Ambiguous_taxa	Ambiguous_taxa	Ambiguous_taxa	28	0.663302
170	b116a4d5d37396d1291f3aac96de2b92	165	2	Bacteria	Proteobacteria	Deltaproteobacteria	Myxococcales	bacteriap25	unidentified	unidentified	28	0.613215
21	0e9c31e1f5dd54703584d456f43a67ab	69	2	Bacteria	Actinobacteria	Acidimicrobiia	Actinomarinales	uncultured	NA	NA	28	0.576848
20	0e5fea109c0514e2ad475aa0da4b2893	65	2	Bacteria	Actinobacteria	Nitriliruptoria	Euzebyales	Euzebyaceae	uncultured	uncultured bacterium	28	0.475507
140	9b55efb98a22113940dc3cedbbbc45ef	68	2	Bacteria	Actinobacteria	Acidimicrobiia	Actinomarinales	uncultured	Ambiguous_taxa	Ambiguous_taxa	28	0.464761
117	889e5cf6cfb2a9f936a7cf3ffc7b03a0	104	2	Bacteria	Gemmatimonadetes	Longimicrobia	Longimicrobiales	Longimicrobiaceae	uncultured bacterium	uncultured bacterium	28	0.429244
118	895c89508492df2c3b63dadbb893a3bb	100	2	Bacteria	Bacteroidetes	Bacteroidia	Sphingobacteriales	env.OPS 17	metagenome	metagenome	28	0.396575
103	7b9bc3808deb1df3c7482f81e5476e7c	11	2	Bacteria	NA	NA	NA	NA	NA	NA	28	0.391749
149	a3b159c471fe7ea87d6d349c02594403	231	2	Bacteria	Proteobacteria	Alphaproteobacteria	Tistrellales	Geminicoccaceae	uncultured	NA	28	0.379054
200	cdb5499e26a498c4c6b8ceb2a6b04f9c	171	2	Bacteria	Proteobacteria	Gammaproteobacteria	Xanthomonadales	Xanthomonadaceae	Luteimonas	NA	28	0.362886
77	59a0362a411b13acc90bb2f69bc19af7	170	2	Bacteria	Proteobacteria	Gammaproteobacteria	Xanthomonadales	Xanthomonadaceae	Lysobacter	NA	28	0.317756
43	36ff4032796a745262badd4c9c3343de	105	2	Bacteria	Gemmatimonadetes	Gemmatimonadetes	Gemmatimonadales	Gemmatimonadaceae	NA	NA	28	0.286829
105	7ef8872a8f1b31d8406b0d0475babf0b	73	2	Bacteria	Actinobacteria	Acidimicrobiia	uncultured	uncultured bacterium	uncultured bacterium	uncultured bacterium	28	0.283047
111	8436e7ae038679eecb5fe6824acea88b	8	2	Bacteria	Chloroflexi	Anaerolineae	Anaerolineales	Anaerolineaceae	uncultured	metagenome	28	0.247928
69	541e0277dc6f64f5da4a1c0981ede29d	187	2	Bacteria	Proteobacteria	Gammaproteobacteria	Betaproteobacteriales	Burkholderiaceae	NA	NA	28	0.23332
123	8c768b1a1d6e5b0cbb288c9fa88cdb85	46	2	Bacteria	Actinobacteria	Thermoleophilia	Solirubrobacterales	67-14	NA	NA	28	0.21281
53	4339da670ccf2dbb98e56e8a8c1a199b	191	2	Bacteria	Proteobacteria	Gammaproteobacteria	Salinisphaerales	Solimonadaceae	Polycyclovorans	uncultured bacterium	28	0.20023
30	1ea5ebd314f4303c8b9d0ca8514e4531	57	2	Bacteria	Actinobacteria	Actinobacteria	Pseudonocardiales	Pseudonocardiaceae	Actinokineospora	Ambiguous_taxa	28	0.193551
93	6aa75f6a3dacd7054ad0eec22ac216c7	192	2	Bacteria	Proteobacteria	Gammaproteobacteria	Gammaproteobacteria Incertae Sedis	Unknown Family	uncultured	metagenome	28	0.187096
204	d4ad3865cf69b3469cd2b0bd1d0143d0	41	2	Bacteria	Actinobacteria	Thermoleophilia	Gaiellales	Gaiellaceae	Gaiella	NA	28	0.176784
32	2318d895e3ecaf1af83e19e6078eb551	55	2	Bacteria	Actinobacteria	Actinobacteria	Pseudonocardiales	Pseudonocardiaceae	Crossiella	uncultured bacterium	28	0.112365
10	08498688510c12fcf636c71bf41fba3e	64	2	Bacteria	Actinobacteria	Nitriliruptoria	Euzebyales	Euzebyaceae	uncultured	uncultured bacterium	28	0.108724
124	8cd1fb353d362e180633b6fc8e1ebfa1	120	2	Bacteria	Nitrospirae	Nitrospira	Nitrospirales	Nitrospiraceae	Nitrospira	NA	28	0.071113
												0.433397

## Sheet: consortia 2
lavatubes_fullnettable_wo_D2_w_subnetinfo_111321
	vector	node_ID	community	Kingdom	Phylum	Class	Order	Family	Genus	Species	community_size
139	9af1e16962919be65dd9ff42a03d0e25	244	3	Bacteria	Proteobacteria	Alphaproteobacteria	Rhizobiales	Hyphomicrobiaceae	uncultured	uncultured bacterium	64	1
64	4f434059cd095df61443370a090534e4	141	3	Bacteria	Acidobacteria	Subgroup 9	NA	NA	NA	NA	64	0.848771
223	e57b12c4ec5228d02cde1efbbc3be77a	169	3	Bacteria	Proteobacteria	Deltaproteobacteria	Myxococcales	Haliangiaceae	Haliangium	uncultured bacterium	64	0.84711
183	c52fd447b23590af902e60e82a8e0f77	31	3	Bacteria	Acidobacteria	Blastocatellia (Subgroup 4)	Blastocatellales	Blastocatellaceae	JGI 0001001-H03	uncultured bacterium	64	0.804881
72	55831ce3a275ba60639e6083ff602e91	48	3	Bacteria	Actinobacteria	MB-A2-108	uncultured soil bacterium	uncultured soil bacterium	uncultured soil bacterium	uncultured soil bacterium	64	0.794368
160	a98497e0cb03b9d2f5c66f9de111410f	140	3	Bacteria	Chloroflexi	Chloroflexia	Chloroflexales	Chloroflexaceae	Chloronema	Scytonema tolypothrichoides VB-61278	64	0.640289
203	d13e6570fd1085e8e4f9f7c9bf89d5a5	82	3	Bacteria	Actinobacteria	Acidimicrobiia	Microtrichales	Ilumatobacteraceae	uncultured	NA	64	0.63282
85	610dfbd43508826304122a06e7d25e05	234	3	Bacteria	Proteobacteria	Alphaproteobacteria	Caulobacterales	Parvularculaceae	Amphiplicatus	uncultured bacterium	64	0.619137
216	e1fa545244e7882e66bebe8943cbc677	139	3	Bacteria	Chloroflexi	Chloroflexia	Chloroflexales	Chloroflexaceae	Oscillochloris	NA	64	0.593906
50	3f08d2092be1a8d708d47deaffe07743	63	3	Bacteria	Actinobacteria	Actinobacteria	Streptomycetales	Streptomycetaceae	Streptomyces	NA	64	0.582834
84	5fd43024bd4e676e75a1b8a3a300368c	133	3	Bacteria	Acidobacteria	Subgroup 6	NA	NA	NA	NA	64	0.522208
35	24bee64743cd08c14b78c63f2c6045fe	108	3	Bacteria	Gemmatimonadetes	Gemmatimonadetes	Gemmatimonadales	Gemmatimonadaceae	uncultured	NA	64	0.507785
164	ad59b12e75fc352c93e547df9b3632ec	24	3	Bacteria	Acidobacteria	Blastocatellia (Subgroup 4)	11-24	uncultured bacterium	uncultured bacterium	uncultured bacterium	64	0.477481
2	009d840248b271d65af72b1098530f45	259	3	Bacteria	Proteobacteria	Alphaproteobacteria	Rhizobiales	Beijerinckiaceae	NA	NA	64	0.476506
241	f15a09fb20397b2d3cafc39d45d0e9c0	42	3	Bacteria	Actinobacteria	Thermoleophilia	Gaiellales	uncultured	uncultured Gaiella sp.	uncultured Gaiella sp.	64	0.456035
63	4d810ca9c38227b415a33478bec50cef	225	3	Bacteria	Proteobacteria	Alphaproteobacteria	uncultured	NA	NA	NA	64	0.450867
244	f2c349e82c3c19f8e6a5768692376a02	13	3	Bacteria	Chloroflexi	JG30-KF-CM66	uncultured bacterium	uncultured bacterium	uncultured bacterium	uncultured bacterium	64	0.427094
75	5722a1870d8850fad0259faf7685b8d0	254	3	Bacteria	Proteobacteria	Alphaproteobacteria	Rhizobiales	Beijerinckiaceae	Methylovirgula	uncultured alpha proteobacterium	64	0.425177
220	e3d044beb39de2c75751e8daf74ee916	43	3	Bacteria	Actinobacteria	Thermoleophilia	Gaiellales	Gaiellaceae	Gaiella	NA	64	0.386821
109	824e065eb49adf7807e830b9d1686d43	15	3	Bacteria	Armatimonadetes	Chthonomonadetes	Chthonomonadales	uncultured bacterium	uncultured bacterium	uncultured bacterium	64	0.377144
41	30e344e94d3cfe4af03149f4684019f4	26	3	Bacteria	Acidobacteria	Blastocatellia (Subgroup 4)	11-24	uncultured bacterium	uncultured bacterium	uncultured bacterium	64	0.374894
80	5b0414dab0e90437202201a4f1b6635b	223	3	Bacteria	Proteobacteria	Alphaproteobacteria	Reyranellales	Reyranellaceae	uncultured	uncultured bacterium	64	0.366278
196	cc63d3909de3b2a5e699ef1b6030cc18	149	3	Bacteria	Rokubacteria	NC10	Rokubacteriales	metagenome	metagenome	metagenome	64	0.361978
44	38c81cb9d8aed22afa037ae11f26398a	6	3	Bacteria	Chloroflexi	Anaerolineae	SBR1031	A4b	NA	NA	64	0.357049
3	01eaa5c23c1903669db28de6c783cac4	255	3	Bacteria	Proteobacteria	Alphaproteobacteria	Rhizobiales	Beijerinckiaceae	NA	NA	64	0.348374
148	a27f6dc581c6af052a0ddf064581ece7	62	3	Bacteria	Actinobacteria	Actinobacteria	Streptosporangiales	Streptosporangiaceae	NA	NA	64	0.343522
97	6edee26c925e2a9a4286df2bb8629023	89	3	Bacteria	Patescibacteria	Saccharimonadia	Saccharimonadales	NA	NA	NA	64	0.333266
218	e3a5a77f63a32ccf656c2ee3b1966f1d	174	3	Bacteria	Proteobacteria	Gammaproteobacteria	Betaproteobacteriales	Nitrosomonadaceae	MND1	uncultured bacterium	64	0.318739
167	b0f2fd8a7c995bf21a2c811359aae730	71	3	Bacteria	Actinobacteria	Acidimicrobiia	IMCC26256	uncultured bacterium	uncultured bacterium	uncultured bacterium	64	0.311021
65	4f47cb58313da050a861b909cc3be57c	99	3	Bacteria	Bacteroidetes	Bacteroidia	Chitinophagales	Chitinophagaceae	UTBCD1	uncultured bacterium	64	0.30689
195	cc3fc775a2fa32588b10b5c6883e27c1	76	3	Bacteria	Actinobacteria	Acidimicrobiia	NA	NA	NA	NA	64	0.299216
57	49e5fd6f8eafcfc7ca4ea646c2cdc13a	137	3	Bacteria	Acidobacteria	Subgroup 6	NA	NA	NA	NA	64	0.289394
215	e12d38f45bb87c9b44bc77baf52abccc	178	3	Bacteria	Proteobacteria	Gammaproteobacteria	Betaproteobacteriales	Nitrosomonadaceae	mle1-7	uncultured bacterium	64	0.282379
143	9c14ef1e4f0a1f28a5ee736ca92271b3	136	3	Bacteria	Acidobacteria	Subgroup 6	NA	NA	NA	NA	64	0.275263
78	59c915b6f7cce0cb73930a7ced8b902b	128	3	Bacteria	Acidobacteria	Subgroup 17	NA	NA	NA	NA	64	0.270766
58	49ef5283e07ce751a6b5b6b0a0f6e0cb	208	3	Bacteria	Proteobacteria	Gammaproteobacteria	Nitrosococcales	Nitrosococcaceae	wb1-P19	uncultured bacterium	64	0.270596
138	98641f17b04bfe04572fdde96b632573	172	3	Bacteria	Proteobacteria	Gammaproteobacteria	Xanthomonadales	Xanthomonadaceae	NA	NA	64	0.267308
150	a3d8cdfbb4dd0c122d268242f3f8bceb	127	3	Bacteria	Acidobacteria	Subgroup 17	NA	NA	NA	NA	64	0.254383
187	c6885be4ba94cdd3381fa74f18328625	56	3	Bacteria	Actinobacteria	Actinobacteria	Pseudonocardiales	Pseudonocardiaceae	Crossiella	uncultured bacterium	64	0.235894
6	05532a927024090ad1ee118e2eb5d1ff	253	3	Bacteria	Proteobacteria	Alphaproteobacteria	Rhizobiales	Xanthobacteraceae	Afipia	NA	64	0.219399
257	feb2c0b9958e8f1cdc34d3a45be13033	44	3	Bacteria	Actinobacteria	Thermoleophilia	Gaiellales	Gaiellaceae	Gaiella	NA	64	0.207968
51	41c4bb370797b47b8cd242964fc0c796	226	3	Bacteria	Proteobacteria	Alphaproteobacteria	uncultured	uncultured Green Bay ferromanganous micronodule bacterium MND8	uncultured Green Bay ferromanganous micronodule bacterium MND8	uncultured Green Bay ferromanganous micronodule bacterium MND8	64	0.199933
13	09982282dff764b2453ddc0b239e5af6	130	3	Bacteria	Acidobacteria	Subgroup 6	NA	NA	NA	NA	64	0.196792
206	d4e34555dd70afbbaa0b08df1981de82	40	3	Bacteria	Actinobacteria	Thermoleophilia	Gaiellales	uncultured	Gaiella sp. EBR4-RS1	Gaiella sp. EBR4-RS1	64	0.183564
45	3a0403a1b342ab9cb8fc22df8f84685c	30	3	Bacteria	Acidobacteria	Blastocatellia (Subgroup 4)	Blastocatellales	Blastocatellaceae	JGI 0001001-H03	uncultured bacterium	64	0.170993
7	05d42aa6fe8e7ec44bfa23ef2e50427c	138	3	Bacteria	Entotheonellaeota	Entotheonellia	Entotheonellales	Entotheonellaceae	uncultured bacterium	uncultured bacterium	64	0.160651
179	c2adf8b56441723ec3a573dab727f2c3	177	3	Bacteria	Proteobacteria	Gammaproteobacteria	Betaproteobacteriales	Nitrosomonadaceae	mle1-7	uncultured bacterium	64	0.137943
34	244b9344f42bc5555f946d2ab0c1260b	258	3	Bacteria	Proteobacteria	Alphaproteobacteria	Rhizobiales	Beijerinckiaceae	uncultured	NA	64	0.135462
158	a89480894c48fbc5e1aa891303202508	219	3	Bacteria	Proteobacteria	Gammaproteobacteria	Enterobacteriales	Enterobacteriaceae	NA	NA	64	0.134711
129	92acbc0d75f9472170bc984f3b88874c	182	3	Bacteria	Proteobacteria	Gammaproteobacteria	Betaproteobacteriales	Nitrosomonadaceae	mle1-7	uncultured bacterium	64	0.128474
102	7b49a1840446717a598ab8fe980fcb69	257	3	Bacteria	Proteobacteria	Alphaproteobacteria	Rhizobiales	Beijerinckiaceae	NA	NA	64	0.123453
222	e54124c0677915c6a082c8425cb3030c	51	3	Bacteria	Actinobacteria	Actinobacteria	Pseudonocardiales	Pseudonocardiaceae	Crossiella	uncultured bacterium	64	0.121351
66	512a5d3c031e5f03a6513eb5b5bb9091	88	3	Bacteria	Patescibacteria	Parcubacteria	Candidatus Yanofskybacteria	Candidatus Yanofskybacteria bacterium GW2011_GWF2_43_596	Candidatus Yanofskybacteria bacterium GW2011_GWF2_43_596	Candidatus Yanofskybacteria bacterium GW2011_GWF2_43_596	64	0.109797
47	3adc094f37f7aca9279f86caa26f38b3	216	3	Bacteria	Proteobacteria	Gammaproteobacteria	Nitrosococcales	Nitrosococcaceae	wb1-P19	uncultured bacterium	64	0.10335
239	f0caba91e6e00b54ae7b5cd0d0b92a6e	84	3	Bacteria	Firmicutes	Bacilli	Bacillales	Bacillaceae	Bacillus	NA	64	0.102686
198	ccc4384579ecb4e9f49b3bf3b71703af	59	3	Bacteria	Actinobacteria	Actinobacteria	Propionibacteriales	Propionibacteriaceae	Cutibacterium	NA	64	0.0809869
12	09374ae30c05189e3bf10b429d8c960f	53	3	Bacteria	Actinobacteria	Actinobacteria	Pseudonocardiales	Pseudonocardiaceae	Crossiella	uncultured bacterium	64	0.0672408
26	1479b1620f0861831a6d59c668fe605f	205	3	Bacteria	Proteobacteria	Gammaproteobacteria	Steroidobacterales	Steroidobacteraceae	Steroidobacter	NA	64	0.0645384
207	d631e99dca974e1032a9f47c3c308e05	72	3	Bacteria	Actinobacteria	Acidimicrobiia	IMCC26256	NA	NA	NA	64	0.0601195
4	047b0fc7b8bbe7158813c33fde751e29	20	3	Bacteria	Acidobacteria	Acidobacteriia	Acidobacteriales	uncultured	NA	NA	64	0.0575793
225	e667afe26d97ddcdef3b7d966f65ab44	54	3	Bacteria	Actinobacteria	Actinobacteria	Pseudonocardiales	Pseudonocardiaceae	Crossiella	uncultured bacterium	64	0.048519
147	a1e798b059e8b9f2673f6db6f2fc7f47	245	3	Bacteria	Proteobacteria	Alphaproteobacteria	Rhizobiales	Hyphomicrobiaceae	NA	NA	64	0.0467108
186	c62522af9e4758e95a8d38709cc716f2	109	3	Bacteria	Gemmatimonadetes	Gemmatimonadetes	Gemmatimonadales	Gemmatimonadaceae	uncultured	NA	64	0.0442772
153	a4a857d8c74da322981c6f45a530c642	224	3	Bacteria	Proteobacteria	Alphaproteobacteria	Dongiales	Dongiaceae	Dongia	NA	64	0.0137405
												0.322792

## Sheet: consortia 3
lavatubes_fullnettable_wo_D2_w_subnetinfo_111321
	vector	node_ID	community	Kingdom	Phylum	Class	Order	Family	Genus	Species	community_size
246	f4de7027dd11126fa3974a9f0254c1d5	183	4	Bacteria	Proteobacteria	Gammaproteobacteria	Betaproteobacteriales	uncultured	uncultured bacterium	uncultured bacterium	34	1
133	96e7621890a5348da4733f1a58964b15	243	4	Bacteria	Proteobacteria	Alphaproteobacteria	Rhizobiales	Hyphomicrobiaceae	Pedomicrobium	uncultured alpha proteobacterium	34	0.85541
73	5597826920d1795f08cd4bb4843d13b5	5	4	Bacteria	Chloroflexi	Anaerolineae	SBR1031	A4b	NA	NA	34	0.73182
256	fe0282bab4dc5a49e71197118783f53d	52	4	Bacteria	Actinobacteria	Actinobacteria	Pseudonocardiales	Pseudonocardiaceae	Crossiella	uncultured bacterium	34	0.677808
37	278962f2c0c4df20792caad3ee25f5ac	204	4	Bacteria	Proteobacteria	Gammaproteobacteria	Steroidobacterales	Steroidobacteraceae	Steroidobacter	NA	34	0.607947
253	fc44ef7449b0dfee9879e2b52a0f77ca	199	4	Bacteria	Proteobacteria	Gammaproteobacteria	PLTA13	Ambiguous_taxa	Ambiguous_taxa	Ambiguous_taxa	34	0.582307
217	e2471ced0cc8788b6225058f3ed9b0a6	32	4	Bacteria	Acidobacteria	Blastocatellia (Subgroup 4)	Blastocatellales	Blastocatellaceae	NA	NA	34	0.573167
99	7157607d9084cf790d4f50f7e5b44240	3	4	Bacteria	Chloroflexi	Anaerolineae	Caldilineales	Caldilineaceae	uncultured	uncultured bacterium	34	0.52384
116	888935b377696dbeebf318d700323cb6	106	4	Bacteria	Gemmatimonadetes	Gemmatimonadetes	Gemmatimonadales	Gemmatimonadaceae	uncultured	NA	34	0.45025
146	a17890a131f012d89fbf94c7db8c2d42	163	4	Bacteria	Proteobacteria	Deltaproteobacteria	Myxococcales	bacteriap25	NA	NA	34	0.44876
91	6a06548a418ad79414fc39cbd5c3befc	79	4	Bacteria	Actinobacteria	Acidimicrobiia	uncultured	NA	NA	NA	34	0.425758
128	9129cf9f3c5705563ae7e08320a40614	70	4	Bacteria	Actinobacteria	Acidimicrobiia	Actinomarinales	uncultured	uncultured bacterium	uncultured bacterium	34	0.407908
81	5bdef52caae4ea795e4cb4e27a8624bc	58	4	Bacteria	Actinobacteria	Actinobacteria	Pseudonocardiales	Pseudonocardiaceae	Actinophytocola	Ambiguous_taxa	34	0.397225
212	deff4b4c615d0ea228a200269f90c95d	27	4	Bacteria	Acidobacteria	Blastocatellia (Subgroup 4)	11-24	metagenome	metagenome	metagenome	34	0.36136
189	c741f25a1b1d809ee888fc2c27b259fc	160	4	Bacteria	Proteobacteria	Deltaproteobacteria	Myxococcales	bacteriap25	NA	NA	34	0.32314
104	7d0b090eb4445e1350fe35eb74c675ca	81	4	Bacteria	Actinobacteria	Acidimicrobiia	Microtrichales	uncultured	NA	NA	34	0.317037
168	b0fc7cca75dd92cf1fdf0df20f65a07b	107	4	Bacteria	Gemmatimonadetes	Gemmatimonadetes	Gemmatimonadales	Gemmatimonadaceae	uncultured	NA	34	0.313818
208	d70b52abd0e7c5f582e1c9933b8803b1	110	4	Bacteria	Gemmatimonadetes	Gemmatimonadetes	Gemmatimonadales	Gemmatimonadaceae	NA	NA	34	0.270074
88	66ac1e7b0d56611f11e08c3c95da846d	16	4	Bacteria	Acidobacteria	Acidobacteriia	Solibacterales	Solibacteraceae (Subgroup 3)	NA	NA	34	0.257437
214	e0f490e3ecf476265702c4aa7901ecdc	91	4	Bacteria	Patescibacteria	Saccharimonadia	Saccharimonadales	uncultured bacterium	uncultured bacterium	uncultured bacterium	34	0.247576
233	ed8f47ce6d325f4dd188d3a11af1d84f	241	4	Bacteria	Proteobacteria	Alphaproteobacteria	Rhizobiales	Hyphomicrobiaceae	Pedomicrobium	NA	34	0.236314
221	e3fb4721d2758af3041c306bab5386d7	50	4	Bacteria	Actinobacteria	Actinobacteria	Pseudonocardiales	Pseudonocardiaceae	Crossiella	uncultured bacterium	34	0.226904
54	468be239d451b5972901d82964cb54ef	18	4	Bacteria	Acidobacteria	Acidobacteriia	Solibacterales	Solibacteraceae (Subgroup 3)	PAUC26f	Ambiguous_taxa	34	0.167271
127	8fcf0f0bb76cee4c01ba609447bf7b11	77	4	Bacteria	Actinobacteria	Acidimicrobiia	NA	NA	NA	NA	34	0.158261
177	c1952f505f5cec20da6a15954c866821	250	4	Bacteria	Proteobacteria	Alphaproteobacteria	Caulobacterales	Hyphomonadaceae	SWB02	NA	34	0.144528
28	1afd6ad9c8e2e2ebc8583c30ea922c22	92	4	Bacteria	Patescibacteria	Saccharimonadia	Saccharimonadales	uncultured bacterium	uncultured bacterium	uncultured bacterium	34	0.13978
9	07a3b7ff8d580896184b1609c66c9fae	112	4	Bacteria	Gemmatimonadetes	Gemmatimonadetes	Gemmatimonadales	Gemmatimonadaceae	uncultured	uncultured proteobacterium	34	0.130054
251	f9e960fbccd7e947b5b9bb35b9488849	134	4	Bacteria	Acidobacteria	Subgroup 6	NA	NA	NA	NA	34	0.129271
74	5654269aa9199df5cf34325d56d01223	194	4	Bacteria	Proteobacteria	Gammaproteobacteria	Nitrosococcales	Nitrosococcaceae	SZB85	uncultured bacterium	34	0.119464
193	cbe10dc3858bd067af5e6302fc4e2045	213	4	Bacteria	Proteobacteria	Gammaproteobacteria	Nitrosococcales	Nitrosococcaceae	wb1-P19	uncultured bacterium	34	0.0895309
83	5ee1d3a995f3176c5e28758bb232a96f	164	4	Bacteria	Proteobacteria	Deltaproteobacteria	Myxococcales	bacteriap25	NA	NA	34	0.0819942
162	aa60312c1e322d5d20c1b33215ebd503	251	4	Bacteria	Proteobacteria	Alphaproteobacteria	Caulobacterales	Hyphomonadaceae	SWB02	NA	34	0.0819942
172	b4472d2df804f45100da4db47d1389f1	212	4	Bacteria	Proteobacteria	Gammaproteobacteria	Ga0077536	uncultured bacterium	uncultured bacterium	uncultured bacterium	34	0.0536208
194	cbefa2a3f515d3c4349525a495084590	188	4	Bacteria	Proteobacteria	Gammaproteobacteria	Betaproteobacteriales	Burkholderiaceae	uncultured	NA	34	0.0379546
												0.340282

## Sheet: consortia 4
lavatubes_fullnettable_wo_D2_w_subnetinfo_111321
	vector	node_ID	community	Kingdom	Phylum	Class	Order	Family	Genus	Species	community_size
38	279f3f68ceb3c98a7a7f612519a2f4e4	37	5	Bacteria	Actinobacteria	Nitriliruptoria	Nitriliruptorales	Nitriliruptoraceae	uncultured bacterium	uncultured bacterium	13	1
234	ee10158ed93170d89a25f12d62043839	102	5	Bacteria	Gemmatimonadetes	Longimicrobia	Longimicrobiales	Longimicrobiaceae	NA	NA	13	0.985323
151	a432cac224b9ceaceecf619fac3fcae5	60	5	Bacteria	Actinobacteria	Actinobacteria	Pseudonocardiales	Pseudonocardiaceae	Pseudonocardia	NA	13	0.823368
171	b126ebf39973ee566c7c124f4df4faee	2	5	Bacteria	Chloroflexi	Anaerolineae	Caldilineales	Caldilineaceae	uncultured	uncultured bacterium	13	0.58188
185	c5fa39ace7407f794cfc3ce8332b58c1	153	5	Bacteria	Planctomycetes	Phycisphaerae	Phycisphaerales	Phycisphaeraceae	uncultured	uncultured bacterium	13	0.570085
19	0d803979ef7a34fd1d3f95ad1201bdb7	220	5	Bacteria	Proteobacteria	Alphaproteobacteria	Puniceispirillales	Puniceispirillales Incertae Sedis	Constrictibacter	uncultured bacterium	13	0.521845
89	66bd2ed4999aa2548ef7fc30f0b3e229	101	5	Bacteria	Gemmatimonadetes	Longimicrobia	Longimicrobiales	Longimicrobiaceae	NA	NA	13	0.519365
210	dabff25f11a3d4176ce429c69132113a	36	5	Bacteria	Actinobacteria	Rubrobacteria	Rubrobacterales	Rubrobacteriaceae	Rubrobacter	NA	13	0.518571
95	6d2795d163fff0f73e531977efbcdf9c	235	5	Bacteria	Proteobacteria	Alphaproteobacteria	Rhizobiales	Rhizobiaceae	NA	NA	13	0.439703
243	f24c0f7789a68facef7dc9afd1ccf5e6	10	5	Bacteria	Chloroflexi	JG30-KF-CM66	uncultured bacterium	uncultured bacterium	uncultured bacterium	uncultured bacterium	13	0.362691
46	3a91eb9677859771354a587ad76706b3	186	5	Bacteria	Proteobacteria	Gammaproteobacteria	Betaproteobacteriales	Burkholderiaceae	Delftia	NA	13	0.298755
197	ccb586af50201ccfa7398064dd4b0c60	193	5	Bacteria	Proteobacteria	Gammaproteobacteria	Nitrosococcales	Nitrosococcaceae	SZB85	uncultured bacterium	13	0.293347
213	df7b8519492195d0b62fa7461cfc62ac	80	5	Bacteria	Actinobacteria	Acidimicrobiia	IMCC26256	NA	NA	NA	13	0.293347
												0.554483

## Sheet: consortia 5
lavatubes_fullnettable_wo_D2_w_subnetinfo_111321
	vector	node_ID	community	Kingdom	Phylum	Class	Order	Family	Genus	Species	community_size
156	a7d831b61e3b891d58c950baf8c3ceff	25	6	Bacteria	Acidobacteria	Blastocatellia (Subgroup 4)	11-24	NA	NA	NA	54	1
60	4b48b98707c3bcface19761613d52967	144	6	Bacteria	Acidobacteria	Subgroup 22	uncultured bacterium	uncultured bacterium	uncultured bacterium	uncultured bacterium	54	0.78086
184	c5cad39621e0ccbc6ab2baf16cc2556d	94	6	Bacteria	Bacteroidetes	Ignavibacteria	Kryptoniales	BSV26	NA	NA	54	0.751442
5	0484fcb40bdcd9ef85cd0eecbc1d0bac	197	6	Bacteria	Proteobacteria	Gammaproteobacteria	PLTA13	NA	NA	NA	54	0.657876
113	851ecd017379891c12e3a10ec3488591	90	6	Bacteria	Patescibacteria	Saccharimonadia	Saccharimonadales	uncultured bacterium	uncultured bacterium	uncultured bacterium	54	0.655782
48	3b1726a759501c8348656d8aa5f76dc5	17	6	Bacteria	Acidobacteria	Acidobacteriia	Solibacterales	Solibacteraceae (Subgroup 3)	NA	NA	54	0.633421
231	ec7e501b908c0710a90985b730c2c96f	14	6	Bacteria	Chloroflexi	Dehalococcoidia	SAR202 clade	uncultured bacterium	uncultured bacterium	uncultured bacterium	54	0.629197
250	f991c6eff82d1b7241a14870777712f1	86	6	Archaea	Thaumarchaeota	Nitrososphaeria	Nitrosopumilales	Nitrosopumilaceae	uncultured archaeon	uncultured archaeon	54	0.622254
176	b9c0be36b4118bdf354179fae914c4a7	33	6	Bacteria	Acidobacteria	Blastocatellia (Subgroup 4)	Pyrinomonadales	Pyrinomonadaceae	RB41	NA	54	0.608262
90	6760e287465711a0fd372665f83694d7	159	6	Bacteria	Proteobacteria	Deltaproteobacteria	MBNT15	uncultured bacterium	uncultured bacterium	uncultured bacterium	54	0.602719
14	0a873dff1155049ffc59a1b85e720e6c	158	6	Bacteria	Proteobacteria	Deltaproteobacteria	NB1-j	uncultured bacterium	uncultured bacterium	uncultured bacterium	54	0.56513
100	76e1c8c3cadcf3146a27bace0c8eb0f0	126	6	Bacteria	Acidobacteria	Subgroup 17	uncultured bacterium	uncultured bacterium	uncultured bacterium	uncultured bacterium	54	0.530936
249	f8a609964b6bd19ba71a81a42def2954	173	6	Bacteria	Proteobacteria	Gammaproteobacteria	Betaproteobacteriales	Nitrosomonadaceae	MND1	NA	54	0.511505
98	6f61bf16ff484f29fc26892ba06810e4	98	6	Bacteria	Bacteroidetes	Bacteroidia	Cytophagales	Microscillaceae	uncultured	NA	54	0.501125
205	d4b5854169e2e80981fffdf8a0bdb8a2	150	6	Bacteria	Planctomycetes	vadinHA49	uncultured bacterium	uncultured bacterium	uncultured bacterium	uncultured bacterium	54	0.489842
224	e5cbda2fc8d04e30f1ea6713a5b18f61	129	6	Bacteria	Acidobacteria	Subgroup 6	NA	NA	NA	NA	54	0.448338
182	c391fcffd7ac88f541c07e052623b844	93	6	Bacteria	Calditrichaeota	Calditrichia	Calditrichales	Calditrichaceae	JdFR-76	uncultured bacterium	54	0.443507
18	0c8fd2055f45b33fa25f0cb276d61dda	111	6	Bacteria	Gemmatimonadetes	Gemmatimonadetes	Gemmatimonadales	Gemmatimonadaceae	uncultured	uncultured bacterium	54	0.42762
86	63692536934e1c87a84ae5c4653e8aeb	152	6	Bacteria	Planctomycetes	Phycisphaerae	CCM11a	uncultured bacterium	uncultured bacterium	uncultured bacterium	54	0.415591
39	2bd2bf84a10266453500f9e25354ea30	29	6	Bacteria	Acidobacteria	Blastocatellia (Subgroup 4)	Blastocatellales	Blastocatellaceae	JGI 0001001-H03	uncultured bacterium	54	0.412317
61	4ba2003fdbdc3f79e5859901e01d19c2	195	6	Bacteria	Proteobacteria	Gammaproteobacteria	JG36-GS-52	NA	NA	NA	54	0.408236
166	b0e26afbf809be2ba2e27b7584430ef2	143	6	Bacteria	Acidobacteria	Subgroup 5	NA	NA	NA	NA	54	0.400781
230	ea322df0e0c346ca35cd60f2db8cd701	9	6	Bacteria	Chloroflexi	Dehalococcoidia	S085	uncultured bacterium	uncultured bacterium	uncultured bacterium	54	0.39008
108	8248ae2c93e16e79d1714478dd360e9a	34	6	Bacteria	Acidobacteria	Blastocatellia (Subgroup 4)	Pyrinomonadales	Pyrinomonadaceae	RB41	NA	54	0.363696
232	eccc83375ffa1e95d6a6e774c086361a	217	6	Bacteria	Proteobacteria	Gammaproteobacteria	NA	NA	NA	NA	54	0.354748
137	983ca4727b182c603de6e3c76c6ec0ab	156	6	Bacteria	Proteobacteria	Deltaproteobacteria	NB1-j	NA	NA	NA	54	0.353382
71	54d4d9f0aa2562ad0e2d5c5b11c0aa0c	211	6	Bacteria	Proteobacteria	Gammaproteobacteria	Ga0077536	uncultured bacterium	uncultured bacterium	uncultured bacterium	54	0.341449
240	f100c40d4b22f46b69475802556bcc4a	114	6	Bacteria	Gemmatimonadetes	Gemmatimonadetes	Gemmatimonadales	Gemmatimonadaceae	uncultured	NA	54	0.333642
211	daedb23ee921e139966f2d6b1035dd19	215	6	Bacteria	Proteobacteria	Gammaproteobacteria	Nitrosococcales	Nitrosococcaceae	wb1-P19	uncultured bacterium	54	0.332189
238	f00823942b831fd5f90c37abc86bde96	123	6	Bacteria	Nitrospirae	Nitrospira	Nitrospirales	Nitrospiraceae	Leptospirillum	uncultured bacterium	54	0.329845
165	aee2de6379cefd0ffa449cd606ceb01f	206	6	Bacteria	Proteobacteria	Gammaproteobacteria	Arenicellales	Arenicellaceae	uncultured	uncultured bacterium	54	0.319176
237	eff793db32895ccb83c064e0e44b2594	168	6	Bacteria	Proteobacteria	Deltaproteobacteria	Myxococcales	Nannocystaceae	uncultured	uncultured delta proteobacterium	54	0.318439
175	b85e44a7f014038184b73dbf3055685d	145	6	Bacteria	Acidobacteria	Subgroup 22	uncultured bacterium	uncultured bacterium	uncultured bacterium	uncultured bacterium	54	0.313699
163	ad12c939add8168eb0d00382723217ac	237	6	Bacteria	Proteobacteria	Alphaproteobacteria	NA	NA	NA	NA	54	0.306397
245	f2facc96a8b1cb6252087588da6fa1f6	214	6	Bacteria	Proteobacteria	Gammaproteobacteria	Nitrosococcales	Nitrosococcaceae	wb1-P19	uncultured bacterium	54	0.274514
49	3cafdaf08799b093096f55124769a0f8	131	6	Bacteria	Acidobacteria	Subgroup 6	NA	NA	NA	NA	54	0.264459
201	ce0efa64dfe43b68937c10e8564c6ca3	161	6	Bacteria	Proteobacteria	Deltaproteobacteria	Myxococcales	bacteriap25	unidentified	unidentified	54	0.24201
141	9b8de7fcf6517202854364b1eb40b33a	232	6	Bacteria	Proteobacteria	Alphaproteobacteria	Micavibrionales	Micavibrionaceae	uncultured bacterium	uncultured bacterium	54	0.228626
120	8af1bae28f07c101860b445f671e5ecb	201	6	Bacteria	Proteobacteria	Gammaproteobacteria	PLTA13	NA	NA	NA	54	0.227469
188	c696a894dbd694ab8b75e89b651130b2	166	6	Bacteria	Proteobacteria	Deltaproteobacteria	MBNT15	uncultured Myxococcales bacterium	uncultured Myxococcales bacterium	uncultured Myxococcales bacterium	54	0.225141
173	b44a67bfd78c65ea3880ca343fde2d37	218	6	Bacteria	Proteobacteria	Gammaproteobacteria	Pseudomonadales	Pseudomonadaceae	Pseudomonas	NA	54	0.213968
199	ccfe016cc5abe892b72f749cf2a0f1ff	147	6	Bacteria	Rokubacteria	NC10	Rokubacteriales	NA	NA	NA	54	0.186778
247	f65caa072786eb93c556f38e72395ea5	87	6	Bacteria	Patescibacteria	Parcubacteria	NA	NA	NA	NA	54	0.172332
131	94b7876189e4b3e7a62bb645ccbfe158	239	6	Bacteria	Proteobacteria	Alphaproteobacteria	Rhizobiales	Methyloligellaceae	uncultured	Ambiguous_taxa	54	0.166078
190	c88f7a1df43b02c2ac4e2d5b510fe2ee	117	6	Bacteria	Nitrospirae	Nitrospira	Nitrospirales	Nitrospiraceae	Nitrospira	NA	54	0.16067
33	23400dcd3a930a285b98efa4e785fbb5	185	6	Bacteria	Proteobacteria	Gammaproteobacteria	Betaproteobacteriales	Burkholderiaceae	NA	NA	54	0.140862
135	97c54701356a71fa924f6f4f70e433d1	180	6	Bacteria	Proteobacteria	Gammaproteobacteria	Betaproteobacteriales	Nitrosomonadaceae	oc32	uncultured bacterium	54	0.139736
229	e8bfa383ebfef609a8b52a8f33cda5bf	28	6	Bacteria	Acidobacteria	Blastocatellia (Subgroup 4)	Blastocatellales	Blastocatellaceae	JGI 0001001-H03	NA	54	0.124739
155	a5aaf3630cdc124243a4f4229eb51069	228	6	Bacteria	Proteobacteria	Alphaproteobacteria	uncultured	NA	NA	NA	54	0.121031
101	76e35e2361a5e534208b422e54a93881	202	6	Bacteria	Proteobacteria	Gammaproteobacteria	PLTA13	uncultured bacterium	uncultured bacterium	uncultured bacterium	54	0.11886
1	0054abbd7dace01184f1c67e64fb3d40	113	6	Bacteria	Gemmatimonadetes	Gemmatimonadetes	Gemmatimonadales	Gemmatimonadaceae	uncultured	NA	54	0.113988
22	0fb364ef5ea7d34b219c2fe97ad54d2e	96	6	Bacteria	Bacteroidetes	Bacteroidia	Cytophagales	Microscillaceae	uncultured	NA	54	0.0839988
52	41eba7478afe3d5b7071f685cc76e3a7	74	6	Bacteria	Actinobacteria	Acidimicrobiia	NA	NA	NA	NA	54	0.0824649
17	0c6f792b2d14d8bf8da5f3eb8b85059f	236	6	Bacteria	Proteobacteria	Alphaproteobacteria	Rhizobiales	uncultured	uncultured alpha proteobacterium	uncultured alpha proteobacterium	54	0.0256664
												0.367905

## Sheet: consorita 6
lavatubes_fullnettable_wo_D2_w_subnetinfo_111321
	vector	node_ID	community	Kingdom	Phylum	Class	Order	Family	Genus	Species	community_size
169	b1041b3c9b3a1d68ce4f5df8d3fcb6f5	75	7	Bacteria	Actinobacteria	Acidimicrobiia	IMCC26256	NA	NA	NA	16	1
36	24c4beeaefb646512f62fd641bbd8582	121	7	Bacteria	Nitrospirae	Nitrospira	Nitrospirales	Nitrospiraceae	Nitrospira	NA	16	0.77855
180	c2d5c6bfdf8a9b8b0c462cfb140782d3	246	7	Bacteria	Proteobacteria	Alphaproteobacteria	Rhizobiales	Hyphomicrobiaceae	Hyphomicrobium	NA	16	0.737563
159	a8f0f1305da808f15d8b070a3a08838a	240	7	Bacteria	Proteobacteria	Alphaproteobacteria	Rhizobiales	Methyloligellaceae	uncultured	Ambiguous_taxa	16	0.593912
107	816eef59f3b3f2b1f35ac476a59eb46f	1	7	Bacteria	Chloroflexi	Anaerolineae	RBG-13-54-9	uncultured Caldilineaceae bacterium	uncultured Caldilineaceae bacterium	uncultured Caldilineaceae bacterium	16	0.550682
59	4a406ba4b8aea83272a79d955488c2ce	248	7	Bacteria	Proteobacteria	Alphaproteobacteria	Rhizobiales	Rhizobiales Incertae Sedis	uncultured	uncultured bacterium	16	0.430184
144	9cdbf49cbceff405aefac4c80f5ad7bb	252	7	Bacteria	Proteobacteria	Alphaproteobacteria	Rhizobiales	Xanthobacteraceae	uncultured	NA	16	0.33393
29	1e4a4d18acb7b994480fbfb44a3f71fa	221	7	Bacteria	Proteobacteria	Alphaproteobacteria	Reyranellales	Reyranellaceae	Reyranella	NA	16	0.218909
40	2eb0290fe079542a4f31bd42ad366cfe	157	7	Bacteria	Proteobacteria	Deltaproteobacteria	NB1-j	uncultured bacterium	uncultured bacterium	uncultured bacterium	16	0.10487
82	5e93eac8a6fb402de7dc61bb321515f4	66	7	Bacteria	Actinobacteria	Nitriliruptoria	Euzebyales	Euzebyaceae	uncultured	uncultured bacterium	16	0.0557242
76	5838e3b4a9f341b1cbe3bb3c29496bc3	155	7	Bacteria	Proteobacteria	Deltaproteobacteria	NB1-j	NA	NA	NA	16	0.0394143
23	1091f6dcd3d180031fa392b44f0c9247	67	7	Bacteria	Actinobacteria	Nitriliruptoria	Euzebyales	Euzebyaceae	uncultured	uncultured bacterium	16	0.0325324
255	fda41fc0fb5b8a31f61fe77a4357ec22	49	7	Bacteria	Actinobacteria	Actinobacteria	Pseudonocardiales	Pseudonocardiaceae	NA	NA	16	0.0294716
142	9be581780f72e5f4d356a94b6379466f	148	7	Bacteria	Rokubacteria	NC10	Rokubacteriales	uncultured bacterium	uncultured bacterium	uncultured bacterium	16	0.0131616
114	874311f29167ba1a7f6467eb3697b388	242	7	Bacteria	Proteobacteria	Alphaproteobacteria	Rhizobiales	Hyphomicrobiaceae	Pedomicrobium	NA	16	0.012227
235	ee820d7d150a1328b98b9f66f7cc6261	233	7	Bacteria	Proteobacteria	Alphaproteobacteria	Sphingomonadales	Sphingomonadaceae	Sphingopyxis	NA	16	0.00408296
												0.308451

## Sheet: consortia 7
lavatubes_fullnettable_wo_D2_w_subnetinfo_111321
	vector	node_ID	community	Kingdom	Phylum	Class	Order	Family	Genus	Species	community_size
202	d007ef99b22decae6113d2b08449e621	115	8	Bacteria	Gemmatimonadetes	Gemmatimonadetes	Gemmatimonadales	Gemmatimonadaceae	uncultured	uncultured Nitrospira sp.	23	1
106	814536f81f7f65e65c09865fdf920566	162	8	Bacteria	Proteobacteria	Deltaproteobacteria	Myxococcales	bacteriap25	uncultured Syntrophobacterales bacterium	uncultured Syntrophobacterales bacterium	23	0.970337
24	146187dc936e73e6b68c91864c147066	198	8	Bacteria	Proteobacteria	Gammaproteobacteria	PLTA13	Ambiguous_taxa	Ambiguous_taxa	Ambiguous_taxa	23	0.786052
154	a4f7e957c1781adbc893dfa22877d1d7	184	8	Bacteria	Proteobacteria	Gammaproteobacteria	Betaproteobacteriales	Nitrosomonadaceae	IS-44	uncultured bacterium	23	0.65695
191	c8ae9c5efd0727e9550064c42c2131e9	135	8	Bacteria	Acidobacteria	Subgroup 6	NA	NA	NA	NA	23	0.608636
55	474905047819185b915753687c0553b4	21	8	Bacteria	Cyanobacteria	Melainabacteria	Obscuribacterales	uncultured bacterium	uncultured bacterium	uncultured bacterium	23	0.511499
228	e89bb7a7129d22f914a01923c6cfd3ea	176	8	Bacteria	Proteobacteria	Gammaproteobacteria	Betaproteobacteriales	B1-7BS	uncultured bacterium	uncultured bacterium	23	0.492278
209	d9f756d167c97643369d9f88b8beced1	124	8	Bacteria	Verrucomicrobia	Verrucomicrobiae	Opitutales	Opitutaceae	Lacunisphaera	NA	23	0.487486
178	c2059e03c598d4b36e564e0d41c97106	119	8	Bacteria	Nitrospirae	Nitrospira	Nitrospirales	Nitrospiraceae	Nitrospira	NA	23	0.424596
42	343c0b0463b732c59b44d4040a0feaef	167	8	Bacteria	Proteobacteria	Deltaproteobacteria	Oligoflexales	0319-6G20	NA	NA	23	0.413014
152	a45ab7335418a1bd5ca8c31c1da246de	78	8	Bacteria	Actinobacteria	Acidimicrobiia	uncultured	uncultured bacterium	uncultured bacterium	uncultured bacterium	23	0.364382
226	e66d29923ad415f64ac8efa842214ac9	85	8	Bacteria	Dependentiae	Babeliae	Babeliales	Vermiphilaceae	NA	NA	23	0.35959
16	0b301a8764f573403b9e889c1a1ff9a3	146	8	Bacteria	Acidobacteria	Subgroup 22	uncultured bacterium	uncultured bacterium	uncultured bacterium	uncultured bacterium	23	0.327571
8	066055de07c40bbdc339cd77b5c825f4	22	8	Bacteria	Cyanobacteria	Melainabacteria	Obscuribacterales	uncultured bacterium	uncultured bacterium	uncultured bacterium	23	0.30724
254	fca720be8ef16252ba9b7e01d677bb31	23	8	Bacteria	Acidobacteria	Blastocatellia (Subgroup 4)	11-24	uncultured bacterium	uncultured bacterium	uncultured bacterium	23	0.300595
121	8bdcf7d7b8e9c808379da1b069c5a814	118	8	Bacteria	Nitrospirae	Nitrospira	Nitrospirales	Nitrospiraceae	Nitrospira	NA	23	0.228979
236	ef64cde657c78817a9cc47da6ce6fa66	179	8	Bacteria	Proteobacteria	Gammaproteobacteria	Betaproteobacteriales	Nitrosomonadaceae	mle1-7	NA	23	0.158814
161	a9eebb0b642737a123a279f1e97cb154	247	8	Bacteria	Proteobacteria	Alphaproteobacteria	Rhizobiales	Rhizobiales Incertae Sedis	uncultured	NA	23	0.147134
115	8795e020a7c57504e2f13356e655b539	154	8	Bacteria	Dadabacteria	Dadabacteriia	Dadabacteriales	uncultured candidate division SBR1093 bacterium	uncultured candidate division SBR1093 bacterium	uncultured candidate division SBR1093 bacterium	23	0.145538
67	529a152b99ef4e799ec34b70f75e6b18	222	8	Bacteria	Proteobacteria	Alphaproteobacteria	Reyranellales	Reyranellaceae	uncultured	uncultured bacterium	23	0.0998435
157	a88ad9e850a3cb63e392e14cb63a7519	238	8	Bacteria	Proteobacteria	Alphaproteobacteria	Rhizobiales	Methyloligellaceae	uncultured	NA	23	0.0905372
248	f8572597beb1c60e2b00fadae83dc00b	45	8	Bacteria	Actinobacteria	Thermoleophilia	Gaiellales	uncultured	uncultured bacterium	uncultured bacterium	23	0.0841032
174	b4fa8b023e2e448b7a2cfb42295e799a	249	8	Bacteria	Proteobacteria	Alphaproteobacteria	Rhizobiales	KF-JG30-B3	uncultured bacterium	uncultured bacterium	23	0.0203314
												0.390674

## Sheet: consortia 8
lavatubes_fullnettable_wo_D2_w_subnetinfo_111321
	vector	node_ID	community	Kingdom	Phylum	Class	Order	Family	Genus	Species	community_size
112	84d69f59345d10dab80653768afdcb13	39	9	Bacteria	GAL15	uncultured bacterium	uncultured bacterium	uncultured bacterium	uncultured bacterium	uncultured bacterium	26	1
181	c34641d2be167c0b1629fbc57770acae	38	9	Bacteria	GAL15	uncultured bacterium	uncultured bacterium	uncultured bacterium	uncultured bacterium	uncultured bacterium	26	0.990491
27	1a4068894c921ae38babae392d29d9f5	142	9	Bacteria	Acidobacteria	Subgroup 9	NA	NA	NA	NA	26	0.960412
227	e8348afb4efa214bfab7eb85d57dd37b	47	9	Bacteria	Actinobacteria	MB-A2-108	NA	NA	NA	NA	26	0.942276
15	0b140f97951e4a396492e560d59a74de	181	9	Bacteria	Proteobacteria	Gammaproteobacteria	Betaproteobacteriales	Nitrosomonadaceae	mle1-7	uncultured bacterium	26	0.81609
130	93156af2415469254e2c5f3880ec3589	97	9	Bacteria	Bacteroidetes	Bacteroidia	Cytophagales	Microscillaceae	uncultured	uncultured Bacteroidetes bacterium	26	0.765567
87	64946f242542fe4f8146300ed0a190ef	175	9	Bacteria	Proteobacteria	Gammaproteobacteria	Betaproteobacteriales	Nitrosomonadaceae	MND1	NA	26	0.695671
136	97fd98530c7b3ced8c984916e242c83a	7	9	Bacteria	Chloroflexi	Anaerolineae	SBR1031	A4b	uncultured bacterium	uncultured bacterium	26	0.684179
94	6c33131c79bfbed088061b0c97e46668	227	9	Bacteria	Proteobacteria	Alphaproteobacteria	uncultured	NA	NA	NA	26	0.598088
119	8a4da2795a79e42437b75bae4695c631	200	9	Bacteria	Proteobacteria	Gammaproteobacteria	PLTA13	NA	NA	NA	26	0.596353
56	48437342b36ef54092301c39a286b051	122	9	Bacteria	Nitrospirae	Nitrospira	Nitrospirales	Nitrospiraceae	Nitrospira	NA	26	0.551537
192	ca4b1d11bd2767d599d02767bab3e849	132	9	Bacteria	Acidobacteria	Subgroup 6	uncultured microorganism	uncultured microorganism	uncultured microorganism	uncultured microorganism	26	0.50439
62	4bf5cc34726ece7e456907a4a1388fa7	125	9	Bacteria	Rokubacteria	NC10	Methylomirabilales	Methylomirabilaceae	Candidatus Methylomirabilis	uncultured bacterium	26	0.470686
125	8dff4164639e9818cf0dc45a1454ceda	189	9	Bacteria	Proteobacteria	Gammaproteobacteria	Betaproteobacteriales	Burkholderiaceae	uncultured	NA	26	0.418155
132	95500460658161ac303b760d33f9e504	196	9	Bacteria	Proteobacteria	Gammaproteobacteria	PLTA13	NA	NA	NA	26	0.32832
258	feb468e43fb665e45df1744b5038d171	229	9	Bacteria	Proteobacteria	Alphaproteobacteria	uncultured	uncultured bacterium	uncultured bacterium	uncultured bacterium	26	0.284112
145	9db486720df60fe04ca770664475f324	256	9	Bacteria	Proteobacteria	Alphaproteobacteria	Rhizobiales	Beijerinckiaceae	NA	NA	26	0.282706
134	9782695e23d14f97ed177afc22fad57c	210	9	Bacteria	Proteobacteria	Gammaproteobacteria	Ga0077536	uncultured bacterium	uncultured bacterium	uncultured bacterium	26	0.26665
259	ff783a1baffed9b12c91159c75fd208f	4	9	Bacteria	Chloroflexi	Anaerolineae	Ardenticatenales	uncultured	uncultured bacterium	uncultured bacterium	26	0.266361
252	fc04ba4647983bb866e833ff37c9a2db	19	9	Bacteria	Acidobacteria	Acidobacteriia	Subgroup 2	uncultured bacterium	uncultured bacterium	uncultured bacterium	26	0.214767
242	f2364b5928c595605076adb2046b7b13	230	9	Bacteria	Proteobacteria	Alphaproteobacteria	uncultured	uncultured bacterium	uncultured bacterium	uncultured bacterium	26	0.214405
110	8349a8946026459cba8a3925abdde3cc	209	9	Bacteria	Proteobacteria	Gammaproteobacteria	Ga0077536	uncultured bacterium	uncultured bacterium	uncultured bacterium	26	0.200615
79	5abb9aa45705b4eaef080422e026d7a8	116	9	Bacteria	Nitrospirae	Nitrospira	Nitrospirales	Nitrospiraceae	Nitrospira	NA	26	0.198427
92	6a3da03d20c39ddc4da750e4bbb9efb3	203	9	Bacteria	Proteobacteria	Gammaproteobacteria	NA	NA	NA	NA	26	0.0815528
68	52a71513b93edd6205b25cbf6ba822da	83	9	Bacteria	Actinobacteria	Acidimicrobiia	NA	NA	NA	NA	26	0.0629919
11	090e2d27087f4c82e6df82871088c14b	207	9	Bacteria	Proteobacteria	Gammaproteobacteria	Nitrosococcales	Nitrosococcaceae	wb1-P19	uncultured bacterium	26	0.0182061
